# Supplementary material for: Human Gene Functional Network-Informed Prediction of HIV-1 Host Dependency Factors
Source: mSystems. 2020 Nov 3;5(6):e00960-20. doi: 10.1128/mSystems.00960-20 (PMC7646529; doi:10.1128/mSystems.00960-20)
Supplement: DATA SET S1 [file mSystems.00960-20-sd001.xlsx]

## Sheet: Sheet 1
Sheet 1 - List of the 2,001 HDFs
Entrez Gene ID	UniProt ID	Gene Symbol	Evidence
102	O14672	ADAM10	Experimentally verified (PubMed ID=18187620)
172	F6PW93	AFG3L1P	Experimentally verified (PubMed ID=18187620)
214	Q13740	ALCAM	Experimentally verified (PubMed ID=18187620)
375	P84077	ARF1	Experimentally verified (PubMed ID=18187620)
535	Q93050	ATP6V0A1	Experimentally verified (PubMed ID=18187620)
607	O00512	BCL9	Experimentally verified (PubMed ID=18187620)
786	Q06432	CACNG1	Experimentally verified (PubMed ID=18187620)
827	Q9Y6Q1	CAPN6	Experimentally verified (PubMed ID=18187620)
904	O60563	CCNT1	Experimentally verified (PubMed ID=18187620)
967	P08962	CD63	Experimentally verified (PubMed ID=18187620)
1025	P50750	CDK9	Experimentally verified (PubMed ID=18187620)
1173	Q96CW1	AP2M1	Experimentally verified (PubMed ID=18187620)
1201	Q13286	CLN3	Experimentally verified (PubMed ID=18187620)
1207	P54105	CLNS1A	Experimentally verified (PubMed ID=18187620)
1234	P51681	CCR5	Experimentally verified (PubMed ID=18187620)
1650	P39656	DDOST	Experimentally verified (PubMed ID=18187620)
1662	Q13206	DDX10	Experimentally verified (PubMed ID=18187620)
1678	O60220	TIMM8A	Experimentally verified (PubMed ID=18187620)
1785	P50570	DNM2	Experimentally verified (PubMed ID=18187620)
1909	P25101	EDNRA	Experimentally verified (PubMed ID=18187620)
1950	P01133	EGF	Experimentally verified (PubMed ID=18187620)
1956	P00533	EGFR	Experimentally verified (PubMed ID=18187620)
2010	P50402	EMD	Experimentally verified (PubMed ID=18187620)
2059	Q12929	EPS8	Experimentally verified (PubMed ID=18187620)
2071	P19447	ERCC3	Experimentally verified (PubMed ID=18187620)
2107	P62495	ETF1	Experimentally verified (PubMed ID=18187620)
2275	Q13643	FHL3	Experimentally verified (PubMed ID=18187620)
2314	Q13045	FLII	Experimentally verified (PubMed ID=18187620)
2339	P49354	FNTA	Experimentally verified (PubMed ID=18187620)
2547	P12956	XRCC6	Experimentally verified (PubMed ID=18187620)
2631	O75323	GBAS	Experimentally verified (PubMed ID=18187620)
2645	P35557	GCK	Experimentally verified (PubMed ID=18187620)
2648	Q92830	KAT2A	Experimentally verified (PubMed ID=18187620)
2765	Q99445	GML	Experimentally verified (PubMed ID=18187620)
2889	Q13905	RAPGEF1	Experimentally verified (PubMed ID=18187620)
3020	P84243	H3F3A	Experimentally verified (PubMed ID=18187620)
3159	P17096	HMGA1	Experimentally verified (PubMed ID=18187620)
3178	P09651	HNRNPA1	Experimentally verified (PubMed ID=18187620)
3181	P22626	HNRNPA2B1	Experimentally verified (PubMed ID=18187620)
3185	P52597	HNRNPF	Experimentally verified (PubMed ID=18187620)
3308	P34932	HSPA4	Experimentally verified (PubMed ID=18187620)
3337	P25685	DNAJB1	Experimentally verified (PubMed ID=18187620)
3431	Q9HB58	SP110	Experimentally verified (PubMed ID=18187620)
3508	P38935	IGHMBP2	Experimentally verified (PubMed ID=18187620)
3552	P01583	IL1A	Experimentally verified (PubMed ID=18187620)
3612	P29218	IMPA1	Experimentally verified (PubMed ID=18187620)
3703	P46977	STT3A	Experimentally verified (PubMed ID=18187620)
3706	P23677	ITPKA	Experimentally verified (PubMed ID=18187620)
3792	P23276	KEL	Experimentally verified (PubMed ID=18187620)
3797	O14782	KIF3C	Experimentally verified (PubMed ID=18187620)
3937	Q13094	LCP2	Experimentally verified (PubMed ID=18187620)
3956	P09382	LGALS1	Experimentally verified (PubMed ID=18187620)
4023	P06858	LPL	Experimentally verified (PubMed ID=18187620)
4245	P26572	MGAT1	Experimentally verified (PubMed ID=18187620)
4277	Q29980	MICB	Experimentally verified (PubMed ID=18187620)
4342	P00540	MOS	Experimentally verified (PubMed ID=18187620)
4501	P80297	MT1X	Experimentally verified (PubMed ID=18187620)
4713	P17568	NDUFB7	Experimentally verified (PubMed ID=18187620)
4771	P35240	NF2	Experimentally verified (PubMed ID=18187620)
4836	P30419	NMT1	Experimentally verified (PubMed ID=18187620)
5055	P05120	SERPINB2	Experimentally verified (PubMed ID=18187620)
5283	Q14442	PIGH	Experimentally verified (PubMed ID=18187620)
5300	Q13526	PIN1	Experimentally verified (PubMed ID=18187620)
5449	P28069	POU1F1	Experimentally verified (PubMed ID=18187620)
5478	P62937	PPIA	Experimentally verified (PubMed ID=18187620)
5479	P23284	PPIB	Experimentally verified (PubMed ID=18187620)
5520	P63151	PPP2R2A	Experimentally verified (PubMed ID=18187620)
5613	P51817	PRKX	Experimentally verified (PubMed ID=18187620)
5721	Q9UL46	PSME2	Experimentally verified (PubMed ID=18187620)
5813	Q00577	PURA	Experimentally verified (PubMed ID=18187620)
5862	P61019	RAB2A	Experimentally verified (PubMed ID=18187620)
5870	P20340	RAB6A	Experimentally verified (PubMed ID=18187620)
5902	P43487	RANBP1	Experimentally verified (PubMed ID=18187620)
5908	P61224	RAP1B	Experimentally verified (PubMed ID=18187620)
6041	Q05823	RNASEL	Experimentally verified (PubMed ID=18187620)
6059	P61221	ABCE1	Experimentally verified (PubMed ID=18187620)
6253	O75298	RTN2	Experimentally verified (PubMed ID=18187620)
6285	P04271	S100B	Experimentally verified (PubMed ID=18187620)
6397	Q92503	SEC14L1	Experimentally verified (PubMed ID=18187620)
6598	Q12824	SMARCB1	Experimentally verified (PubMed ID=18187620)
6683	Q9UBP0	SPAST	Experimentally verified (PubMed ID=18187620)
6709	Q13813	SPTAN1	Experimentally verified (PubMed ID=18187620)
6711	Q01082	SPTBN1	Experimentally verified (PubMed ID=18187620)
6741	P05455	SSB	Experimentally verified (PubMed ID=18187620)
6811	Q13190	STX5	Experimentally verified (PubMed ID=18187620)
6829	O00267	SUPT5H	Experimentally verified (PubMed ID=18187620)
6839	O43463	SUV39H1	Experimentally verified (PubMed ID=18187620)
7023	Q01664	TFAP4	Experimentally verified (PubMed ID=18187620)
7029	Q14188	TFDP2	Experimentally verified (PubMed ID=18187620)
7030	P19532	TFE3	Experimentally verified (PubMed ID=18187620)
7251	Q99816	TSG101	Experimentally verified (PubMed ID=18187620)
7471	P04628	WNT1	Experimentally verified (PubMed ID=18187620)
7559	P17014	ZNF12	Experimentally verified (PubMed ID=18187620)
7569	P17025	ZNF182	Experimentally verified (PubMed ID=18187620)
7805	Q13571	LAPTM5	Experimentally verified (PubMed ID=18187620)
8291	O75923	DYSF	Experimentally verified (PubMed ID=18187620)
8431	Q15466	NR0B2	Experimentally verified (PubMed ID=18187620)
8487	O14893	GEMIN2	Experimentally verified (PubMed ID=18187620)
8517	Q9Y6K9	IKBKG	Experimentally verified (PubMed ID=18187620)
8581	Q14210	LY6D	Experimentally verified (PubMed ID=18187620)
8651	O15524	SOCS1	Experimentally verified (PubMed ID=18187620)
8667	O15372	EIF3H	Experimentally verified (PubMed ID=18187620)
8763	Q04900	CD164	Experimentally verified (PubMed ID=18187620)
8813	O60762	DPM1	Experimentally verified (PubMed ID=18187620)
8815	O75531	BANF1	Experimentally verified (PubMed ID=18187620)
8869	Q9UNP4	ST3GAL5	Experimentally verified (PubMed ID=18187620)
8985	O60568	PLOD3	Experimentally verified (PubMed ID=18187620)
9026	O75146	HIP1R	Experimentally verified (PubMed ID=18187620)
9061	O43252	PAPSS1	Experimentally verified (PubMed ID=18187620)
9098	P35125	USP6	Experimentally verified (PubMed ID=18187620)
9140	O94817	ATG12	Experimentally verified (PubMed ID=18187620)
9146	O14964	HGS	Experimentally verified (PubMed ID=18187620)
9229	O14490	DLGAP1	Experimentally verified (PubMed ID=18187620)
9375	Q99805	TM9SF2	Experimentally verified (PubMed ID=18187620)
9570	O14653	GOSR2	Experimentally verified (PubMed ID=18187620)
9612	Q9Y618	NCOR2	Experimentally verified (PubMed ID=18187620)
9681	O75140	DEPDC5	Experimentally verified (PubMed ID=18187620)
9730	Q9Y4B6	VPRBP	Experimentally verified (PubMed ID=18187620)
9743	A7KAX9	ARHGAP32	Experimentally verified (PubMed ID=18187620)
9745	O15090	ZNF536	Experimentally verified (PubMed ID=18187620)
9827	Q92546	RGP1	Experimentally verified (PubMed ID=18187620)
9853	Q8N2Y8	RUSC2	Experimentally verified (PubMed ID=18187620)
9868	O94826	TOMM70A	Experimentally verified (PubMed ID=18187620)
10015	Q8WUM4	PDCD6IP	Experimentally verified (PubMed ID=18187620)
10026	Q92643	PIGK	Experimentally verified (PubMed ID=18187620)
10075	Q7Z6Z7	HUWE1	Experimentally verified (PubMed ID=18187620)
10130	Q15084	PDIA6	Experimentally verified (PubMed ID=18187620)
10200	Q99547	MPHOSPH6	Experimentally verified (PubMed ID=18187620)
10226	O60664	PLIN3	Experimentally verified (PubMed ID=18187620)
10244	Q7Z6M1	RABEPK	Experimentally verified (PubMed ID=18187620)
10325	Q5VZM2	RRAGB	Experimentally verified (PubMed ID=18187620)
10533	O95352	ATG7	Experimentally verified (PubMed ID=18187620)
10552	Q92747	ARPC1A	Experimentally verified (PubMed ID=18187620)
10621	Q9H1D9	POLR3F	Experimentally verified (PubMed ID=18187620)
10637	O75610	LEFTY1	Experimentally verified (PubMed ID=18187620)
10919	Q96KQ7	EHMT2	Experimentally verified (PubMed ID=18187620)
10957	Q12796	PNRC1	Experimentally verified (PubMed ID=18187620)
10959	Q15363	TMED2	Experimentally verified (PubMed ID=18187620)
11105	Q9NQW5	PRDM7	Experimentally verified (PubMed ID=18187620)
11128	O14802	POLR3A	Experimentally verified (PubMed ID=18187620)
11168	O75475	PSIP1	Experimentally verified (PubMed ID=18187620)
11345	P60520	GABARAPL2	Experimentally verified (PubMed ID=18187620)
22796	Q14746	COG2	Experimentally verified (PubMed ID=18187620)
22878	Q9Y2L5	TRAPPC8	Experimentally verified (PubMed ID=18187620)
22881	Q9Y2G4	ANKRD6	Experimentally verified (PubMed ID=18187620)
22893	Q8TBE0	BAHD1	Experimentally verified (PubMed ID=18187620)
23014	O94952	FBXO21	Experimentally verified (PubMed ID=18187620)
23038	Q8N5D0	WDTC1	Experimentally verified (PubMed ID=18187620)
23176	Q92599	SEPTIN8	Experimentally verified (PubMed ID=18187620)
23195	Q9NU22	MDN1	Experimentally verified (PubMed ID=18187620)
23252	Q5T2D3	OTUD3	Experimentally verified (PubMed ID=18187620)
23256	Q8WVM8	SCFD1	Experimentally verified (PubMed ID=18187620)
23279	Q12769	NUP160	Experimentally verified (PubMed ID=18187620)
23291	Q9UKB1	FBXW11	Experimentally verified (PubMed ID=18187620)
23365	Q9NZN5	ARHGEF12	Experimentally verified (PubMed ID=18187620)
23396	O60331	PIP5K1C	Experimentally verified (PubMed ID=18187620)
23468	P45973	CBX5	Experimentally verified (PubMed ID=18187620)
23469	Q92576	PHF3	Experimentally verified (PubMed ID=18187620)
23474	O95571	ETHE1	Experimentally verified (PubMed ID=18187620)
23588	Q9Y2U9	KLHDC2	Experimentally verified (PubMed ID=18187620)
23609	Q9H000	MKRN2	Experimentally verified (PubMed ID=18187620)
25839	Q9H9E3	COG4	Experimentally verified (PubMed ID=18187620)
25893	Q8NG06	TRIM58	Experimentally verified (PubMed ID=18187620)
25896	Q9NVH2	INTS7	Experimentally verified (PubMed ID=18187620)
26010	Q9NUQ6	SPATS2L	Experimentally verified (PubMed ID=18187620)
26130	Q14C86	GAPVD1	Experimentally verified (PubMed ID=18187620)
26156	O76021	RSL1D1	Experimentally verified (PubMed ID=18187620)
26230	Q8IVF5	TIAM2	Experimentally verified (PubMed ID=18187620)
26275	Q6NVY1	HIBCH	Experimentally verified (PubMed ID=18187620)
27249	Q9H3L0	MMADHC	Experimentally verified (PubMed ID=18187620)
27258	P62310	LSM3	Experimentally verified (PubMed ID=18187620)
27292	Q9UNQ2	DIMT1	Experimentally verified (PubMed ID=18187620)
27328	Q9BZA7	PCDH11X	Experimentally verified (PubMed ID=18187620)
27336	O43719	HTATSF1	Experimentally verified (PubMed ID=18187620)
27433	Q5JU69	TOR2A	Experimentally verified (PubMed ID=18187620)
29075	None	LINC00652	Experimentally verified (PubMed ID=18187620)
30818	Q9Y2W7	KCNIP3	Experimentally verified (PubMed ID=18187620)
30834	Q9P1U0	ZNRD1	Experimentally verified (PubMed ID=18187620)
51010	Q9NQT5	EXOSC3	Experimentally verified (PubMed ID=18187620)
51111	Q4FZB7	SUV420H1	Experimentally verified (PubMed ID=18187620)
51160	Q9UK41	VPS28	Experimentally verified (PubMed ID=18187620)
51305	Q9NPC2	KCNK9	Experimentally verified (PubMed ID=18187620)
51520	Q9P2J5	LARS	Experimentally verified (PubMed ID=18187620)
53354	Q8TE04	PANK1	Experimentally verified (PubMed ID=18187620)
53947	Q9NPC4	A4GALT	Experimentally verified (PubMed ID=18187620)
55082	Q9NWB6	ARGLU1	Experimentally verified (PubMed ID=18187620)
55127	Q9H583	HEATR1	Experimentally verified (PubMed ID=18187620)
55144	Q7L1W4	LRRC8D	Experimentally verified (PubMed ID=18187620)
55252	Q76L83	ASXL2	Experimentally verified (PubMed ID=18187620)
55275	Q5VIR6	VPS53	Experimentally verified (PubMed ID=18187620)
55335	Q9BS92	NIPSNAP3B	Experimentally verified (PubMed ID=18187620)
55693	Q6B0I6	KDM4D	Experimentally verified (PubMed ID=18187620)
55746	Q8WUM0	NUP133	Experimentally verified (PubMed ID=18187620)
55768	Q96IV0	NGLY1	Experimentally verified (PubMed ID=18187620)
55785	Q6ZV73	FGD6	Experimentally verified (PubMed ID=18187620)
55791	Q5T3J3	LRIF1	Experimentally verified (PubMed ID=18187620)
56300	Q9NZH8	IL36G	Experimentally verified (PubMed ID=18187620)
56650	Q9NY35	CLDND1	Experimentally verified (PubMed ID=18187620)
56893	Q9NRR5	UBQLN4	Experimentally verified (PubMed ID=18187620)
56919	Q9H6R0	DHX33	Experimentally verified (PubMed ID=18187620)
57122	P57740	NUP107	Experimentally verified (PubMed ID=18187620)
57187	Q8NI27	THOC2	Experimentally verified (PubMed ID=18187620)
57473	Q96KM6	ZNF512B	Experimentally verified (PubMed ID=18187620)
57551	Q7L7X3	TAOK1	Experimentally verified (PubMed ID=18187620)
57570	Q32P41	TRMT5	Experimentally verified (PubMed ID=18187620)
57583	Q9P2C4	TMEM181	Experimentally verified (PubMed ID=18187620)
57621	Q8N680	ZBTB2	Experimentally verified (PubMed ID=18187620)
57626	Q9NR64	KLHL1	Experimentally verified (PubMed ID=18187620)
57649	Q96QT6	PHF12	Experimentally verified (PubMed ID=18187620)
57696	Q8NHQ9	DDX55	Experimentally verified (PubMed ID=18187620)
57795	Q9C0B6	BRINP2	Experimentally verified (PubMed ID=18187620)
58485	Q9Y5R8	TRAPPC1	Experimentally verified (PubMed ID=18187620)
59347	Q9HAU6	TPT1P8	Experimentally verified (PubMed ID=18187620)
60509	Q8NDL9	AGBL5	Experimentally verified (PubMed ID=18187620)
60559	P61009	SPCS3	Experimentally verified (PubMed ID=18187620)
63978	Q9GZV8	PRDM14	Experimentally verified (PubMed ID=18187620)
64083	Q9H4A6	GOLPH3	Experimentally verified (PubMed ID=18187620)
64784	Q6UUV7	CRTC3	Experimentally verified (PubMed ID=18187620)
64848	Q9H6S0	YTHDC2	Experimentally verified (PubMed ID=18187620)
65977	Q9HB20	PLEKHA3	Experimentally verified (PubMed ID=18187620)
79774	Q5TC63	GRTP1	Experimentally verified (PubMed ID=18187620)
79848	Q1MSJ5	CSPP1	Experimentally verified (PubMed ID=18187620)
79861	A6NHL2	TUBAL3	Experimentally verified (PubMed ID=18187620)
79879	Q9H6E4	CCDC134	Experimentally verified (PubMed ID=18187620)
79902	Q9BW27	NUP85	Experimentally verified (PubMed ID=18187620)
80010	Q9H9A7	RMI1	Experimentally verified (PubMed ID=18187620)
80258	Q5JST6	EFHC2	Experimentally verified (PubMed ID=18187620)
80818	Q9C0F3	ZNF436	Experimentally verified (PubMed ID=18187620)
80853	Q6ZMT4	KDM7A	Experimentally verified (PubMed ID=18187620)
81615	Q8TC26	TMEM163	Experimentally verified (PubMed ID=18187620)
81790	Q96K19	RNF170	Experimentally verified (PubMed ID=18187620)
81876	Q9H0U4	RAB1B	Experimentally verified (PubMed ID=18187620)
83544	Q4LDG9	DNAL1	Experimentally verified (PubMed ID=18187620)
83548	Q96JB2	COG3	Experimentally verified (PubMed ID=18187620)
83844	Q9BXU7	USP26	Experimentally verified (PubMed ID=18187620)
83857	Q8IUR5	TMTC1	Experimentally verified (PubMed ID=18187620)
83930	O95772	STARD3NL	Experimentally verified (PubMed ID=18187620)
84057	Q9BWT6	MND1	Experimentally verified (PubMed ID=18187620)
84078	Q8WVZ9	KBTBD7	Experimentally verified (PubMed ID=18187620)
84084	Q9H0N0	RAB6C	Experimentally verified (PubMed ID=18187620)
84220	Q99666	RGPD5	Experimentally verified (PubMed ID=18187620)
84717	Q7Z4V5	HDGFRP2	Experimentally verified (PubMed ID=18187620)
84893	Q8NFZ0	FBXO18	Experimentally verified (PubMed ID=18187620)
84992	Q3MUY2	PIGY	Experimentally verified (PubMed ID=18187620)
89849	Q8NAA4	ATG16L2	Experimentally verified (PubMed ID=18187620)
90326	Q8WTV1	THAP3	Experimentally verified (PubMed ID=18187620)
91074	Q9BXX3	ANKRD30A	Experimentally verified (PubMed ID=18187620)
91404	Q86VW0	SESTD1	Experimentally verified (PubMed ID=18187620)
91801	Q96BT7	ALKBH8	Experimentally verified (PubMed ID=18187620)
92293	Q8N3T6	TMEM132C	Experimentally verified (PubMed ID=18187620)
112479	A8K979	ERI2	Experimentally verified (PubMed ID=18187620)
113235	Q96NT5	SLC46A1	Experimentally verified (PubMed ID=18187620)
113402	Q8WV19	SFT2D1	Experimentally verified (PubMed ID=18187620)
114769	Q5EG05	CARD16	Experimentally verified (PubMed ID=18187620)
114780	Q7Z442	PKD1L2	Experimentally verified (PubMed ID=18187620)
114786	Q5GH76	XKR4	Experimentally verified (PubMed ID=18187620)
116986	Q99490	AGAP2	Experimentally verified (PubMed ID=18187620)
122416	Q96BM1	ANKRD9	Experimentally verified (PubMed ID=18187620)
124411	Q7Z2F6	ZNF720	Experimentally verified (PubMed ID=18187620)
126638	Q6XPR3	RPTN	Experimentally verified (PubMed ID=18187620)
128272	Q8IW93	ARHGEF19	Experimentally verified (PubMed ID=18187620)
128611	Q5JPB2	ZNF831	Experimentally verified (PubMed ID=18187620)
132321	Q8N1A6	C4orf33	Experimentally verified (PubMed ID=18187620)
134548	Q2M3V2	SOWAHA	Experimentally verified (PubMed ID=18187620)
138724	Q5VYM1	C9orf131	Experimentally verified (PubMed ID=18187620)
140730	Q9H426	RIMS4	Experimentally verified (PubMed ID=18187620)
143684	Q5HYJ3	FAM76B	Experimentally verified (PubMed ID=18187620)
146540	A8K8V0	ZNF785	Experimentally verified (PubMed ID=18187620)
147719	Q6UWN0	LYPD4	Experimentally verified (PubMed ID=18187620)
148811	Q6GTS8	PM20D1	Experimentally verified (PubMed ID=18187620)
154865	Q8NA54	IQUB	Experimentally verified (PubMed ID=18187620)
163049	Q3KP31	ZNF791	Experimentally verified (PubMed ID=18187620)
168400	Q86TM3	DDX53	Experimentally verified (PubMed ID=18187620)
192669	Q9H9G7	AGO3	Experimentally verified (PubMed ID=18187620)
200186	Q53ET0	CRTC2	Experimentally verified (PubMed ID=18187620)
203429	None	FAM226A	Experimentally verified (PubMed ID=18187620)
220164	Q6PKX4	DOK6	Experimentally verified (PubMed ID=18187620)
221491	Q86T20	C6orf1	Experimentally verified (PubMed ID=18187620)
222484	Q8N448	LNX2	Experimentally verified (PubMed ID=18187620)
284214	None	LOC284214	Experimentally verified (PubMed ID=18187620)
285311	Q8N813	C3orf56	Experimentally verified (PubMed ID=18187620)
285464	Q8N1N5	CRIPAK	Experimentally verified (PubMed ID=18187620)
285550	P0CF97	FAM200B	Experimentally verified (PubMed ID=18187620)
342667	Q6ZMT1	STAC2	Experimentally verified (PubMed ID=18187620)
374383	Q68D85	NCR3LG1	Experimentally verified (PubMed ID=18187620)
375190	A0A087WVX1	FAM228B	Experimentally verified (PubMed ID=18187620)
375791	A8MQ03	C9orf169	Experimentally verified (PubMed ID=18187620)
390530	A0A087WYE8	IGHV1OR21-1	Experimentally verified (PubMed ID=18187620)
400627	None	FLJ46026	Experimentally verified (PubMed ID=18187620)
400926	None	FLJ90680	Experimentally verified (PubMed ID=18187620)
401103	None	FLJ46066	Experimentally verified (PubMed ID=18187620)
402117	B2RUY7	VWC2L	Experimentally verified (PubMed ID=18187620)
729230	P41597	CCR2	Experimentally verified (PubMed ID=18187620)
331	P98170	XIAP	Experimentally verified (PubMed ID=18854154)
527	P27449	ATP6V0C	Experimentally verified (PubMed ID=18854154)
640	P51451	BLK	Experimentally verified (PubMed ID=18854154)
649	P13497	BMP1	Experimentally verified (PubMed ID=18854154)
745	Q9Y2G1	MYRF	Experimentally verified (PubMed ID=18854154)
790	P27708	CAD	Experimentally verified (PubMed ID=18854154)
1139	P36544	CHRNA7	Experimentally verified (PubMed ID=18854154)
1211	P09496	CLTA	Experimentally verified (PubMed ID=18854154)
1289	P20908	COL5A1	Experimentally verified (PubMed ID=18854154)
1410	P02511	CRYAB	Experimentally verified (PubMed ID=18854154)
1536	P04839	CYBB	Experimentally verified (PubMed ID=18854154)
1665	O43143	DHX15	Experimentally verified (PubMed ID=18854154)
2033	Q09472	EP300	Experimentally verified (PubMed ID=18854154)
2067	P07992	ERCC1	Experimentally verified (PubMed ID=18854154)
2073	P28715	ERCC5	Experimentally verified (PubMed ID=18854154)
2114	P15036	ETS2	Experimentally verified (PubMed ID=18854154)
2168	P07148	FABP1	Experimentally verified (PubMed ID=18854154)
2356	Q05932	FPGS	Experimentally verified (PubMed ID=18854154)
2966	Q13888	GTF2H2	Experimentally verified (PubMed ID=18854154)
3065	Q13547	HDAC1	Experimentally verified (PubMed ID=18854154)
3146	P09429	HMGB1	Experimentally verified (PubMed ID=18854154)
3157	Q01581	HMGCS1	Experimentally verified (PubMed ID=18854154)
3187	P31943	HNRNPH1	Experimentally verified (PubMed ID=18854154)
3735	Q15046	KARS	Experimentally verified (PubMed ID=18854154)
3767	Q14654	KCNJ11	Experimentally verified (PubMed ID=18854154)
3837	Q14974	KPNB1	Experimentally verified (PubMed ID=18854154)
3985	P53671	LIMK2	Experimentally verified (PubMed ID=18854154)
4121	P33908	MAN1A1	Experimentally verified (PubMed ID=18854154)
4126	O00462	MANBA	Experimentally verified (PubMed ID=18854154)
4144	P31153	MAT2A	Experimentally verified (PubMed ID=18854154)
4355	Q14168	MPP2	Experimentally verified (PubMed ID=18854154)
4502	P02795	MT2A	Experimentally verified (PubMed ID=18854154)
4542	O00160	MYO1F	Experimentally verified (PubMed ID=18854154)
4734	P46934	NEDD4	Experimentally verified (PubMed ID=18854154)
4736	P62906	RPL10A	Experimentally verified (PubMed ID=18854154)
4904	P67809	YBX1	Experimentally verified (PubMed ID=18854154)
4928	P52948	NUP98	Experimentally verified (PubMed ID=18854154)
5211	P17858	PFKL	Experimentally verified (PubMed ID=18854154)
5213	P08237	PFKM	Experimentally verified (PubMed ID=18854154)
5236	P36871	PGM1	Experimentally verified (PubMed ID=18854154)
5253	O75151	PHF2	Experimentally verified (PubMed ID=18854154)
5347	P53350	PLK1	Experimentally verified (PubMed ID=18854154)
5352	O00469	PLOD2	Experimentally verified (PubMed ID=18854154)
5372	Q92871	PMM1	Experimentally verified (PubMed ID=18854154)
5394	Q01780	EXOSC10	Experimentally verified (PubMed ID=18854154)
5430	P24928	POLR2A	Experimentally verified (PubMed ID=18854154)
5432	P19387	POLR2C	Experimentally verified (PubMed ID=18854154)
5438	P36954	POLR2I	Experimentally verified (PubMed ID=18854154)
5439	P52435	POLR2J	Experimentally verified (PubMed ID=18854154)
5529	Q16537	PPP2R5E	Experimentally verified (PubMed ID=18854154)
5583	P24723	PRKCH	Experimentally verified (PubMed ID=18854154)
5664	P49810	PSEN2	Experimentally verified (PubMed ID=18854154)
5682	P25786	PSMA1	Experimentally verified (PubMed ID=18854154)
5683	P25787	PSMA2	Experimentally verified (PubMed ID=18854154)
5684	P25788	PSMA3	Experimentally verified (PubMed ID=18854154)
5686	P28066	PSMA5	Experimentally verified (PubMed ID=18854154)
5688	O14818	PSMA7	Experimentally verified (PubMed ID=18854154)
5694	P28072	PSMB6	Experimentally verified (PubMed ID=18854154)
5702	P17980	PSMC3	Experimentally verified (PubMed ID=18854154)
5704	P43686	PSMC4	Experimentally verified (PubMed ID=18854154)
5705	P62195	PSMC5	Experimentally verified (PubMed ID=18854154)
5718	O00232	PSMD12	Experimentally verified (PubMed ID=18854154)
5795	Q12913	PTPRJ	Experimentally verified (PubMed ID=18854154)
5799	Q92932	PTPRN2	Experimentally verified (PubMed ID=18854154)
5820	None	PVT1	Experimentally verified (PubMed ID=18854154)
5885	O60216	RAD21	Experimentally verified (PubMed ID=18854154)
6050	P13489	RNH1	Experimentally verified (PubMed ID=18854154)
6136	P30050	RPL12	Experimentally verified (PubMed ID=18854154)
6141	Q07020	RPL18	Experimentally verified (PubMed ID=18854154)
6183	O15235	MRPS12	Experimentally verified (PubMed ID=18854154)
6239	Q92766	RREB1	Experimentally verified (PubMed ID=18854154)
6311	Q99700	ATXN2	Experimentally verified (PubMed ID=18854154)
6431	Q13247	SRSF6	Experimentally verified (PubMed ID=18854154)
6487	Q11203	ST3GAL3	Experimentally verified (PubMed ID=18854154)
6613	P61956	SUMO2	Experimentally verified (PubMed ID=18854154)
6626	P09012	SNRPA	Experimentally verified (PubMed ID=18854154)
6627	P09661	SNRPA1	Experimentally verified (PubMed ID=18854154)
6631	P09234	SNRPC	Experimentally verified (PubMed ID=18854154)
6634	P62318	SNRPD3	Experimentally verified (PubMed ID=18854154)
6687	Q9UQ90	SPG7	Experimentally verified (PubMed ID=18854154)
6812	P61764	STXBP1	Experimentally verified (PubMed ID=18854154)
6921	Q15369	TCEB1	Experimentally verified (PubMed ID=18854154)
6942	Q9UGU0	TCF20	Experimentally verified (PubMed ID=18854154)
7179	P56180	TPTE	Experimentally verified (PubMed ID=18854154)
7267	P53804	TTC3	Experimentally verified (PubMed ID=18854154)
7320	P63146	UBE2B	Experimentally verified (PubMed ID=18854154)
7328	P62256	UBE2H	Experimentally verified (PubMed ID=18854154)
7332	P68036	UBE2L3	Experimentally verified (PubMed ID=18854154)
7355	P78381	SLC35A2	Experimentally verified (PubMed ID=18854154)
7372	P11172	UMPS	Experimentally verified (PubMed ID=18854154)
7386	P47985	UQCRFS1	Experimentally verified (PubMed ID=18854154)
7450	P04275	VWF	Experimentally verified (PubMed ID=18854154)
7707	Q9UQR1	ZNF148	Experimentally verified (PubMed ID=18854154)
7791	Q15942	ZYX	Experimentally verified (PubMed ID=18854154)
7832	P78543	BTG2	Experimentally verified (PubMed ID=18854154)
7994	Q92794	KAT6A	Experimentally verified (PubMed ID=18854154)
8021	P35658	NUP214	Experimentally verified (PubMed ID=18854154)
8087	P51114	FXR1	Experimentally verified (PubMed ID=18854154)
8241	P98175	RBM10	Experimentally verified (PubMed ID=18854154)
8289	O14497	ARID1A	Experimentally verified (PubMed ID=18854154)
8407	P37802	TAGLN2	Experimentally verified (PubMed ID=18854154)
8507	O14682	ENC1	Experimentally verified (PubMed ID=18854154)
8777	O75970	MPDZ	Experimentally verified (PubMed ID=18854154)
8863	P56645	PER3	Experimentally verified (PubMed ID=18854154)
8893	Q13144	EIF2B5	Experimentally verified (PubMed ID=18854154)
8906	O75843	AP1G2	Experimentally verified (PubMed ID=18854154)
8940	O95985	TOP3B	Experimentally verified (PubMed ID=18854154)
9253	Q9Y6R0	NUMBL	Experimentally verified (PubMed ID=18854154)
9416	Q9BUQ8	DDX23	Experimentally verified (PubMed ID=18854154)
9423	O95631	NTN1	Experimentally verified (PubMed ID=18854154)
9534	O75437	ZNF254	Experimentally verified (PubMed ID=18854154)
9575	O15516	CLOCK	Experimentally verified (PubMed ID=18854154)
9716	O60306	AQR	Experimentally verified (PubMed ID=18854154)
9725	O94886	TMEM63A	Experimentally verified (PubMed ID=18854154)
9791	P48651	PTDSS1	Experimentally verified (PubMed ID=18854154)
9802	Q15038	DAZAP2	Experimentally verified (PubMed ID=18854154)
9861	Q15008	PSMD6	Experimentally verified (PubMed ID=18854154)
9866	O15016	TRIM66	Experimentally verified (PubMed ID=18854154)
9921	Q8N5U6	RNF10	Experimentally verified (PubMed ID=18854154)
9987	O14979	HNRNPDL	Experimentally verified (PubMed ID=18854154)
10036	Q13111	CHAF1A	Experimentally verified (PubMed ID=18854154)
10076	Q92729	PTPRU	Experimentally verified (PubMed ID=18854154)
10179	Q9Y580	RBM7	Experimentally verified (PubMed ID=18854154)
10181	P52756	RBM5	Experimentally verified (PubMed ID=18854154)
10245	O60830	TIMM17B	Experimentally verified (PubMed ID=18854154)
10291	Q15459	SF3A1	Experimentally verified (PubMed ID=18854154)
10313	O95197	RTN3	Experimentally verified (PubMed ID=18854154)
10482	Q9UBU9	NXF1	Experimentally verified (PubMed ID=18854154)
10569	O95391	SLU7	Experimentally verified (PubMed ID=18854154)
10594	Q6P2Q9	PRPF8	Experimentally verified (PubMed ID=18854154)
10602	Q9UKI2	CDC42EP3	Experimentally verified (PubMed ID=18854154)
10657	Q07666	KHDRBS1	Experimentally verified (PubMed ID=18854154)
10669	Q99674	CGREF1	Experimentally verified (PubMed ID=18854154)
10728	Q15185	PTGES3	Experimentally verified (PubMed ID=18854154)
10762	Q9UKX7	NUP50	Experimentally verified (PubMed ID=18854154)
10787	Q9Y2A7	NCKAP1	Experimentally verified (PubMed ID=18854154)
10865	Q03989	ARID5A	Experimentally verified (PubMed ID=18854154)
10921	Q15287	RNPS1	Experimentally verified (PubMed ID=18854154)
10923	P53999	SUB1	Experimentally verified (PubMed ID=18854154)
10939	Q9Y4W6	AFG3L2	Experimentally verified (PubMed ID=18854154)
10960	Q12907	LMAN2	Experimentally verified (PubMed ID=18854154)
10992	Q13435	SF3B2	Experimentally verified (PubMed ID=18854154)
11065	O00762	UBE2C	Experimentally verified (PubMed ID=18854154)
11076	O94811	TPPP	Experimentally verified (PubMed ID=18854154)
11127	Q9Y496	KIF3A	Experimentally verified (PubMed ID=18854154)
11165	O95989	NUDT3	Experimentally verified (PubMed ID=18854154)
11193	O75554	WBP4	Experimentally verified (PubMed ID=18854154)
11214	Q12802	AKAP13	Experimentally verified (PubMed ID=18854154)
11266	Q9UNI6	DUSP12	Experimentally verified (PubMed ID=18854154)
22861	Q9C000	NLRP1	Experimentally verified (PubMed ID=18854154)
22938	Q13573	SNW1	Experimentally verified (PubMed ID=18854154)
23013	Q96T58	SPEN	Experimentally verified (PubMed ID=18854154)
23036	O60281	ZNF292	Experimentally verified (PubMed ID=18854154)
23054	Q14686	NCOA6	Experimentally verified (PubMed ID=18854154)
23067	Q9UPS6	SETD1B	Experimentally verified (PubMed ID=18854154)
23166	Q9NY15	STAB1	Experimentally verified (PubMed ID=18854154)
23177	Q76N32	CEP68	Experimentally verified (PubMed ID=18854154)
23193	Q14697	GANAB	Experimentally verified (PubMed ID=18854154)
23264	Q9UGR2	ZC3H7B	Experimentally verified (PubMed ID=18854154)
23300	O43313	ATMIN	Experimentally verified (PubMed ID=18854154)
23451	O75533	SF3B1	Experimentally verified (PubMed ID=18854154)
23518	Q15032	R3HDM1	Experimentally verified (PubMed ID=18854154)
23636	P37198	NUP62	Experimentally verified (PubMed ID=18854154)
23650	Q14134	TRIM29	Experimentally verified (PubMed ID=18854154)
24148	O94906	PRPF6	Experimentally verified (PubMed ID=18854154)
25813	Q9Y512	SAMM50	Experimentally verified (PubMed ID=18854154)
25909	Q8WYP5	AHCTF1	Experimentally verified (PubMed ID=18854154)
25915	Q9BU61	NDUFAF3	Experimentally verified (PubMed ID=18854154)
25999	Q96DZ5	CLIP3	Experimentally verified (PubMed ID=18854154)
26031	Q9H4L5	OSBPL3	Experimentally verified (PubMed ID=18854154)
26509	Q9NZM1	MYOF	Experimentally verified (PubMed ID=18854154)
26512	Q9UL03	INTS6	Experimentally verified (PubMed ID=18854154)
26973	Q9UHD1	CHORDC1	Experimentally verified (PubMed ID=18854154)
27031	Q7Z494	NPHP3	Experimentally verified (PubMed ID=18854154)
29115	Q9UHR5	SAP30BP	Experimentally verified (PubMed ID=18854154)
29803	Q9BWE0	REPIN1	Experimentally verified (PubMed ID=18854154)
50674	Q9Y4Z2	NEUROG3	Experimentally verified (PubMed ID=18854154)
50804	Q9P2K5	MYEF2	Experimentally verified (PubMed ID=18854154)
51005	Q9Y303	AMDHD2	Experimentally verified (PubMed ID=18854154)
51150	Q9BRK5	SDF4	Experimentally verified (PubMed ID=18854154)
51538	Q9NP64	ZCCHC17	Experimentally verified (PubMed ID=18854154)
51586	Q96RN5	MED15	Experimentally verified (PubMed ID=18854154)
51593	Q9BXP5	SRRT	Experimentally verified (PubMed ID=18854154)
53335	Q9H165	BCL11A	Experimentally verified (PubMed ID=18854154)
53347	P57075	UBASH3A	Experimentally verified (PubMed ID=18854154)
54476	Q9NWF9	RNF216	Experimentally verified (PubMed ID=18854154)
54751	Q8WUP2	FBLIM1	Experimentally verified (PubMed ID=18854154)
54765	Q96DX7	TRIM44	Experimentally verified (PubMed ID=18854154)
54776	Q9BZL4	PPP1R12C	Experimentally verified (PubMed ID=18854154)
54815	Q86YP4	GATAD2A	Experimentally verified (PubMed ID=18854154)
54866	Q9NXH3	PPP1R14D	Experimentally verified (PubMed ID=18854154)
54972	Q24JP5	TMEM132A	Experimentally verified (PubMed ID=18854154)
55190	Q96G61	NUDT11	Experimentally verified (PubMed ID=18854154)
55327	Q9NUP9	LIN7C	Experimentally verified (PubMed ID=18854154)
55619	Q96BY6	DOCK10	Experimentally verified (PubMed ID=18854154)
55654	O75204	TMEM127	Experimentally verified (PubMed ID=18854154)
55749	Q8IX12	CCAR1	Experimentally verified (PubMed ID=18854154)
55810	Q9P0K8	FOXJ2	Experimentally verified (PubMed ID=18854154)
55850	Q9NZ43	USE1	Experimentally verified (PubMed ID=18854154)
56896	Q9BPU6	DPYSL5	Experimentally verified (PubMed ID=18854154)
56949	Q9HCS7	XAB2	Experimentally verified (PubMed ID=18854154)
57553	Q7RTP6	MICAL3	Experimentally verified (PubMed ID=18854154)
57658	Q9P1Z2	CALCOCO1	Experimentally verified (PubMed ID=18854154)
58506	Q9H7N4	SCAF1	Experimentally verified (PubMed ID=18854154)
58517	P49756	RBM25	Experimentally verified (PubMed ID=18854154)
63941	Q96P71	NECAB3	Experimentally verified (PubMed ID=18854154)
64405	Q9UJ99	CDH22	Experimentally verified (PubMed ID=18854154)
64425	Q9GZS1	POLR1E	Experimentally verified (PubMed ID=18854154)
64762	Q9H706	GAREM	Experimentally verified (PubMed ID=18854154)
64901	Q9H2T7	RANBP17	Experimentally verified (PubMed ID=18854154)
65263	Q53H96	PYCRL	Experimentally verified (PubMed ID=18854154)
79033	O43414	ERI3	Experimentally verified (PubMed ID=18854154)
79036	Q9BQD3	KXD1	Experimentally verified (PubMed ID=18854154)
79671	Q86UT6	NLRX1	Experimentally verified (PubMed ID=18854154)
79714	Q96ER9	CCDC51	Experimentally verified (PubMed ID=18854154)
79781	Q86XH1	IQCA1	Experimentally verified (PubMed ID=18854154)
80131	Q6NSJ5	LRRC8E	Experimentally verified (PubMed ID=18854154)
80198	Q96NY9	MUS81	Experimentally verified (PubMed ID=18854154)
80347	Q13057	COASY	Experimentally verified (PubMed ID=18854154)
80762	Q9BT67	NDFIP1	Experimentally verified (PubMed ID=18854154)
80824	Q9BY84	DUSP16	Experimentally verified (PubMed ID=18854154)
81603	Q9BZR9	TRIM8	Experimentally verified (PubMed ID=18854154)
81786	Q9C029	TRIM7	Experimentally verified (PubMed ID=18854154)
81844	Q9BRZ2	TRIM56	Experimentally verified (PubMed ID=18854154)
81855	Q9BWM7	SFXN3	Experimentally verified (PubMed ID=18854154)
83666	Q8IXQ6	PARP9	Experimentally verified (PubMed ID=18854154)
83989	Q8WUF8	FAM172A	Experimentally verified (PubMed ID=18854154)
84296	Q9BRT9	GINS4	Experimentally verified (PubMed ID=18854154)
84306	Q9BRP1	PDCD2L	Experimentally verified (PubMed ID=18854154)
84619	Q8N5A5	ZGPAT	Experimentally verified (PubMed ID=18854154)
84622	Q96JF6	ZNF594	Experimentally verified (PubMed ID=18854154)
84706	Q8TD30	GPT2	Experimentally verified (PubMed ID=18854154)
84914	Q96SQ5	ZNF587	Experimentally verified (PubMed ID=18854154)
84950	Q8NAV1	PRPF38A	Experimentally verified (PubMed ID=18854154)
84991	Q96I25	RBM17	Experimentally verified (PubMed ID=18854154)
89766	Q5DID0	UMODL1	Experimentally verified (PubMed ID=18854154)
91942	Q8N183	NDUFAF2	Experimentally verified (PubMed ID=18854154)
114880	Q9BZF3	OSBPL6	Experimentally verified (PubMed ID=18854154)
121536	Q6ZN18	AEBP2	Experimentally verified (PubMed ID=18854154)
124583	Q8WVQ1	CANT1	Experimentally verified (PubMed ID=18854154)
124995	Q7Z7H8	MRPL10	Experimentally verified (PubMed ID=18854154)
125965	Q6YFQ2	COX6B2	Experimentally verified (PubMed ID=18854154)
145200	None	LINC00239	Experimentally verified (PubMed ID=18854154)
147657	Q8WV37	ZNF480	Experimentally verified (PubMed ID=18854154)
150356	Q6NUI6	CHADL	Experimentally verified (PubMed ID=18854154)
152926	Q8N3J5	PPM1K	Experimentally verified (PubMed ID=18854154)
158046	Q5VZ03	NXNL2	Experimentally verified (PubMed ID=18854154)
163882	Q6PJW8	CNST	Experimentally verified (PubMed ID=18854154)
164714	A6PVC2	TTLL8	Experimentally verified (PubMed ID=18854154)
167227	Q8IU60	DCP2	Experimentally verified (PubMed ID=18854154)
220213	Q5VV17	OTUD1	Experimentally verified (PubMed ID=18854154)
221120	Q96Q83	ALKBH3	Experimentally verified (PubMed ID=18854154)
255275	A6NDP7	MYADML2	Experimentally verified (PubMed ID=18854154)
257160	Q8ND24	RNF214	Experimentally verified (PubMed ID=18854154)
283987	Q8IV36	HID1	Experimentally verified (PubMed ID=18854154)
338707	Q76KP1	B4GALNT4	Experimentally verified (PubMed ID=18854154)
342538	Q9H009	NACA2	Experimentally verified (PubMed ID=18854154)
353144	Q5T5A8	LCE3C	Experimentally verified (PubMed ID=18854154)
390876	None	LOC390876	Experimentally verified (PubMed ID=18854154)
392447	None	RPL32P36	Experimentally verified (PubMed ID=18854154)
404744	None	NPSR1-AS1	Experimentally verified (PubMed ID=18854154)
440585	A6NL82	FAM183A	Experimentally verified (PubMed ID=18854154)
441032	None	EEF1A1P9	Experimentally verified (PubMed ID=18854154)
1657	Q9Y485	DMXL1	Experimentally verified (PubMed ID=18854154;18187620)
3417	O75874	IDH1	Experimentally verified (PubMed ID=18854154;18187620)
4134	P27816	MAP4	Experimentally verified (PubMed ID=18854154;18187620)
5903	P49792	RANBP2	Experimentally verified (PubMed ID=18854154;18187620)
9150	Q9Y5B0	CTDP1	Experimentally verified (PubMed ID=18854154;18187620)
9282	O60244	MED14	Experimentally verified (PubMed ID=18854154;18187620)
9972	P49790	NUP153	Experimentally verified (PubMed ID=18854154;18187620)
23534	Q9Y5L0	TNPO3	Experimentally verified (PubMed ID=18854154;18187620)
58526	Q9NPA3	MID1IP1	Experimentally verified (PubMed ID=18854154;18187620)
84675	Q9BYV6	TRIM55	Experimentally verified (PubMed ID=18854154;18187620)
156	P25098	ADRBK1	Experimentally verified (PubMed ID=18854154;18976970)
4361	P49959	MRE11A	Experimentally verified (PubMed ID=18854154;18976970)
8534	O43916	CHST1	Experimentally verified (PubMed ID=18854154;18976970)
29882	Q9UJX6	ANAPC2	Experimentally verified (PubMed ID=18854154;18976970)
56980	Q9NQV6	PRDM10	Experimentally verified (PubMed ID=18854154;18976970)
219541	A0JLT2	MED19	Experimentally verified (PubMed ID=18854154;18976970)
256158	Q8NDA2	HMCN2	Experimentally verified (PubMed ID=18854154;18976970)
920	P01730	CD4	Experimentally verified (PubMed ID=18854154;18976975;18187620)
5970	Q04206	RELA	Experimentally verified (PubMed ID=18854154;18976975;18187620)
7852	P61073	CXCR4	Experimentally verified (PubMed ID=18854154;18976975;18187620)
9443	O43513	MED7	Experimentally verified (PubMed ID=18854154;18976975;18187620)
10001	O75586	MED6	Experimentally verified (PubMed ID=18854154;18976975;18187620)
80306	Q9H204	MED28	Experimentally verified (PubMed ID=18854154;18976975;18187620)
166	Q08117	AES	Experimentally verified (PubMed ID=18854154;19460750)
2034	Q99814	EPAS1	Experimentally verified (PubMed ID=18854154;19460750)
22839	Q9Y2H0	DLGAP4	Experimentally verified (PubMed ID=18854154;19460750)
28	P16442	ABO	Experimentally verified (PubMed ID=18976975)
32	O00763	ACACB	Experimentally verified (PubMed ID=18976975)
36	P45954	ACADSB	Experimentally verified (PubMed ID=18976975)
53	P11117	ACP2	Experimentally verified (PubMed ID=18976975)
173	P43652	AFM	Experimentally verified (PubMed ID=18976975)
308	P08758	ANXA5	Experimentally verified (PubMed ID=18976975)
338	P04114	APOB	Experimentally verified (PubMed ID=18976975)
475	O00244	ATOX1	Experimentally verified (PubMed ID=18976975)
506	P06576	ATP5B	Experimentally verified (PubMed ID=18976975)
613	P11274	BCR	Experimentally verified (PubMed ID=18976975)
672	P38398	BRCA1	Experimentally verified (PubMed ID=18976975)
676	Q58F21	BRDT	Experimentally verified (PubMed ID=18976975)
760	P00918	CA2	Experimentally verified (PubMed ID=18976975)
976	P48960	CD97	Experimentally verified (PubMed ID=18976975)
1036	Q16878	CDO1	Experimentally verified (PubMed ID=18976975)
1240	Q99788	CMKLR1	Experimentally verified (PubMed ID=18976975)
1522	Q9UBR2	CTSZ	Experimentally verified (PubMed ID=18976975)
1576	P08684	CYP3A4	Experimentally verified (PubMed ID=18976975)
1743	P36957	DLST	Experimentally verified (PubMed ID=18976975)
1778	Q14204	DYNC1H1	Experimentally verified (PubMed ID=18976975)
1803	P27487	DPP4	Experimentally verified (PubMed ID=18976975)
1855	O14640	DVL1	Experimentally verified (PubMed ID=18976975)
1974	Q14240	EIF4A2	Experimentally verified (PubMed ID=18976975)
2117	P41162	ETV3	Experimentally verified (PubMed ID=18976975)
2123	P22794	EVI2A	Experimentally verified (PubMed ID=18976975)
2147	P00734	F2	Experimentally verified (PubMed ID=18976975)
2553	Q06547	GABPB1	Experimentally verified (PubMed ID=18976975)
2689	P01242	GH2	Experimentally verified (PubMed ID=18976975)
2760	P17900	GM2A	Experimentally verified (PubMed ID=18976975)
2820	P43304	GPD2	Experimentally verified (PubMed ID=18976975)
2907	Q7Z429	GRINA	Experimentally verified (PubMed ID=18976975)
2923	P30101	PDIA3	Experimentally verified (PubMed ID=18976975)
2957	P52655	GTF2A1	Experimentally verified (PubMed ID=18976975)
2962	P35269	GTF2F1	Experimentally verified (PubMed ID=18976975)
2965	P32780	GTF2H1	Experimentally verified (PubMed ID=18976975)
3111	P06340	HLA-DOA	Experimentally verified (PubMed ID=18976975)
3166	Q9NP08	HMX1	Experimentally verified (PubMed ID=18976975)
3280	Q14469	HES1	Experimentally verified (PubMed ID=18976975)
3762	P48544	KCNJ5	Experimentally verified (PubMed ID=18976975)
3822	P26717	KLRC2	Experimentally verified (PubMed ID=18976975)
4102	P43357	MAGEA3	Experimentally verified (PubMed ID=18976975)
4105	P43360	MAGEA6	Experimentally verified (PubMed ID=18976975)
4218	P61006	RAB8A	Experimentally verified (PubMed ID=18976975)
4293	P80192	MAP3K9	Experimentally verified (PubMed ID=18976975)
4318	P14780	MMP9	Experimentally verified (PubMed ID=18976975)
4353	P05164	MPO	Experimentally verified (PubMed ID=18976975)
4700	P56556	NDUFA6	Experimentally verified (PubMed ID=18976975)
4705	O95299	NDUFA10	Experimentally verified (PubMed ID=18976975)
4722	O75489	NDUFS3	Experimentally verified (PubMed ID=18976975)
4726	O75380	NDUFS6	Experimentally verified (PubMed ID=18976975)
4820	P30414	NKTR	Experimentally verified (PubMed ID=18976975)
4929	P43354	NR4A2	Experimentally verified (PubMed ID=18976975)
5026	Q93086	P2RX5	Experimentally verified (PubMed ID=18976975)
5046	P29122	PCSK6	Experimentally verified (PubMed ID=18976975)
5105	P35558	PCK1	Experimentally verified (PubMed ID=18976975)
5151	O60658	PDE8A	Experimentally verified (PubMed ID=18976975)
5252	O43189	PHF1	Experimentally verified (PubMed ID=18976975)
5269	P35237	SERPINB6	Experimentally verified (PubMed ID=18976975)
5379	A4D2B8	PMS2P1	Experimentally verified (PubMed ID=18976975)
5426	Q07864	POLE	Experimentally verified (PubMed ID=18976975)
5437	P52434	POLR2H	Experimentally verified (PubMed ID=18976975)
5440	P53803	POLR2K	Experimentally verified (PubMed ID=18976975)
5441	P62875	POLR2L	Experimentally verified (PubMed ID=18976975)
5463	Q14863	POU6F1	Experimentally verified (PubMed ID=18976975)
5546	Q92733	PRCC	Experimentally verified (PubMed ID=18976975)
5562	Q13131	PRKAA1	Experimentally verified (PubMed ID=18976975)
5586	Q16513	PKN2	Experimentally verified (PubMed ID=18976975)
5710	P55036	PSMD4	Experimentally verified (PubMed ID=18976975)
5745	Q03431	PTH1R	Experimentally verified (PubMed ID=18976975)
5756	Q12792	TWF1	Experimentally verified (PubMed ID=18976975)
5833	Q99447	PCYT2	Experimentally verified (PubMed ID=18976975)
5886	P54725	RAD23A	Experimentally verified (PubMed ID=18976975)
5899	P11234	RALB	Experimentally verified (PubMed ID=18976975)
5915	P10826	RARB	Experimentally verified (PubMed ID=18976975)
6048	Q99942	RNF5	Experimentally verified (PubMed ID=18976975)
6150	Q16540	MRPL23	Experimentally verified (PubMed ID=18976975)
6197	P51812	RPS6KA3	Experimentally verified (PubMed ID=18976975)
6271	P23297	S100A1	Experimentally verified (PubMed ID=18976975)
6382	P18827	SDC1	Experimentally verified (PubMed ID=18976975)
6422	Q8N474	SFRP1	Experimentally verified (PubMed ID=18976975)
6427	Q01130	SRSF2	Experimentally verified (PubMed ID=18976975)
6515	P11169	SLC2A3	Experimentally verified (PubMed ID=18976975)
6554	Q14973	SLC10A1	Experimentally verified (PubMed ID=18976975)
6578	Q92959	SLCO2A1	Experimentally verified (PubMed ID=18976975)
6675	Q16222	UAP1	Experimentally verified (PubMed ID=18976975)
6745	P43307	SSR1	Experimentally verified (PubMed ID=18976975)
6747	Q9UNL2	SSR3	Experimentally verified (PubMed ID=18976975)
6885	O43318	MAP3K7	Experimentally verified (PubMed ID=18976975)
6907	O60907	TBL1X	Experimentally verified (PubMed ID=18976975)
7014	Q15554	TERF2	Experimentally verified (PubMed ID=18976975)
7178	P13693	TPT1	Experimentally verified (PubMed ID=18976975)
7293	P43489	TNFRSF4	Experimentally verified (PubMed ID=18976975)
7324	P51965	UBE2E1	Experimentally verified (PubMed ID=18976975)
7384	P31930	UQCRC1	Experimentally verified (PubMed ID=18976975)
7404	O14607	UTY	Experimentally verified (PubMed ID=18976975)
7421	P11473	VDR	Experimentally verified (PubMed ID=18976975)
7514	O14980	XPO1	Experimentally verified (PubMed ID=18976975)
7818	P51398	DAP3	Experimentally verified (PubMed ID=18976975)
7866	Q12894	IFRD2	Experimentally verified (PubMed ID=18976975)
7905	Q00765	REEP5	Experimentally verified (PubMed ID=18976975)
7917	P46379	BAG6	Experimentally verified (PubMed ID=18976975)
8092	Q15699	ALX1	Experimentally verified (PubMed ID=18976975)
8322	Q9ULV1	FZD4	Experimentally verified (PubMed ID=18976975)
8528	Q99489	DDO	Experimentally verified (PubMed ID=18976975)
8537	O75363	BCAS1	Experimentally verified (PubMed ID=18976975)
8565	P54577	YARS	Experimentally verified (PubMed ID=18976975)
8711	Q13470	TNK1	Experimentally verified (PubMed ID=18976975)
8801	Q96I99	SUCLG2	Experimentally verified (PubMed ID=18976975)
8809	Q13478	IL18R1	Experimentally verified (PubMed ID=18976975)
8837	O15519	CFLAR	Experimentally verified (PubMed ID=18976975)
8839	O76076	WISP2	Experimentally verified (PubMed ID=18976975)
8888	O60318	MCM3AP	Experimentally verified (PubMed ID=18976975)
9020	Q99558	MAP3K14	Experimentally verified (PubMed ID=18976975)
9170	Q9HBW0	LPAR2	Experimentally verified (PubMed ID=18976975)
9187	O60721	SLC24A1	Experimentally verified (PubMed ID=18976975)
9330	Q9Y5Q9	GTF3C3	Experimentally verified (PubMed ID=18976975)
9440	Q9NVC6	MED17	Experimentally verified (PubMed ID=18976975)
9441	O95402	MED26	Experimentally verified (PubMed ID=18976975)
9442	Q6P2C8	MED27	Experimentally verified (PubMed ID=18976975)
9477	Q9H944	MED20	Experimentally verified (PubMed ID=18976975)
9481	O95847	SLC25A27	Experimentally verified (PubMed ID=18976975)
9497	Q9Y6M7	SLC4A7	Experimentally verified (PubMed ID=18976975)
9524	Q9NZ01	TECR	Experimentally verified (PubMed ID=18976975)
9658	Q92618	ZNF516	Experimentally verified (PubMed ID=18976975)
9774	Q9NYF8	BCLAF1	Experimentally verified (PubMed ID=18976975)
9821	Q8TDY2	RB1CC1	Experimentally verified (PubMed ID=18976975)
9904	Q9Y4C8	RBM19	Experimentally verified (PubMed ID=18976975)
10043	O60784	TOM1	Experimentally verified (PubMed ID=18976975)
10049	O75190	DNAJB6	Experimentally verified (PubMed ID=18976975)
10157	Q9UDR5	AASS	Experimentally verified (PubMed ID=18976975)
10269	O75844	ZMPSTE24	Experimentally verified (PubMed ID=18976975)
10365	Q9Y5W3	KLF2	Experimentally verified (PubMed ID=18976975)
10424	O15173	PGRMC2	Experimentally verified (PubMed ID=18976975)
10434	O75608	LYPLA1	Experimentally verified (PubMed ID=18976975)
10479	Q92581	SLC9A6	Experimentally verified (PubMed ID=18976975)
10518	O75838	CIB2	Experimentally verified (PubMed ID=18976975)
10542	O43504	LAMTOR5	Experimentally verified (PubMed ID=18976975)
10576	P78371	CCT2	Experimentally verified (PubMed ID=18976975)
10595	Q76MJ5	ERN2	Experimentally verified (PubMed ID=18976975)
10645	Q96RR4	CAMKK2	Experimentally verified (PubMed ID=18976975)
10656	O75525	KHDRBS3	Experimentally verified (PubMed ID=18976975)
10713	Q53GS9	USP39	Experimentally verified (PubMed ID=18976975)
10732	Q9UL49	TCFL5	Experimentally verified (PubMed ID=18976975)
10858	Q9Y6A2	CYP46A1	Experimentally verified (PubMed ID=18976975)
10868	Q9Y2K6	USP20	Experimentally verified (PubMed ID=18976975)
10928	Q15311	RALBP1	Experimentally verified (PubMed ID=18976975)
10963	P31948	STIP1	Experimentally verified (PubMed ID=18976975)
11011	Q86UE8	TLK2	Experimentally verified (PubMed ID=18976975)
11018	Q13445	TMED1	Experimentally verified (PubMed ID=18976975)
11021	Q15286	RAB35	Experimentally verified (PubMed ID=18976975)
11096	Q9UNA0	ADAMTS5	Experimentally verified (PubMed ID=18976975)
11318	O15218	GPR182	Experimentally verified (PubMed ID=18976975)
11337	O95166	GABARAP	Experimentally verified (PubMed ID=18976975)
22848	Q2M2I8	AAK1	Experimentally verified (PubMed ID=18976975)
22978	P49902	NT5C2	Experimentally verified (PubMed ID=18976975)
23218	Q6ZNJ1	NBEAL2	Experimentally verified (PubMed ID=18976975)
23220	Q9Y2E6	DTX4	Experimentally verified (PubMed ID=18976975)
23240	A2VDJ0	KIAA0922	Experimentally verified (PubMed ID=18976975)
23299	Q8TD16	BICD2	Experimentally verified (PubMed ID=18976975)
23480	P60059	SEC61G	Experimentally verified (PubMed ID=18976975)
23483	O95455	TGDS	Experimentally verified (PubMed ID=18976975)
23590	Q5T2R2	PDSS1	Experimentally verified (PubMed ID=18976975)
23604	Q9UIK4	DAPK2	Experimentally verified (PubMed ID=18976975)
25791	Q8N5V2	NGEF	Experimentally verified (PubMed ID=18976975)
25825	Q9Y5Z0	BACE2	Experimentally verified (PubMed ID=18976975)
25903	Q68BL8	OLFML2B	Experimentally verified (PubMed ID=18976975)
26003	Q9H8Y8	GORASP2	Experimentally verified (PubMed ID=18976975)
26576	Q9UPE1	SRPK3	Experimentally verified (PubMed ID=18976975)
27063	Q15327	ANKRD1	Experimentally verified (PubMed ID=18976975)
27183	Q9UN37	VPS4A	Experimentally verified (PubMed ID=18976975)
27289	Q92730	RND1	Experimentally verified (PubMed ID=18976975)
28956	Q9Y2Q5	LAMTOR2	Experimentally verified (PubMed ID=18976975)
28965	Q9Y2P4	SLC27A6	Experimentally verified (PubMed ID=18976975)
29101	Q9NP77	SSU72	Experimentally verified (PubMed ID=18976975)
29780	Q9HBI1	PARVB	Experimentally verified (PubMed ID=18976975)
29959	Q9UHY1	NRBP1	Experimentally verified (PubMed ID=18976975)
29978	Q9UHD9	UBQLN2	Experimentally verified (PubMed ID=18976975)
29994	Q9UIF8	BAZ2B	Experimentally verified (PubMed ID=18976975)
43849	Q9UKR0	KLK12	Experimentally verified (PubMed ID=18976975)
51003	Q9Y3C7	MED31	Experimentally verified (PubMed ID=18976975)
51149	Q6NTE8	C5orf45	Experimentally verified (PubMed ID=18976975)
51232	Q9NZV1	CRIM1	Experimentally verified (PubMed ID=18976975)
51252	Q8IXR5	FAM178B	Experimentally verified (PubMed ID=18976975)
51362	O60508	CDC40	Experimentally verified (PubMed ID=18976975)
51366	O95071	UBR5	Experimentally verified (PubMed ID=18976975)
51479	Q9P2R3	ANKFY1	Experimentally verified (PubMed ID=18976975)
51605	Q9UJA5	TRMT6	Experimentally verified (PubMed ID=18976975)
51669	Q96BY9	TMEM66	Experimentally verified (PubMed ID=18976975)
51807	Q9NY65	TUBA8	Experimentally verified (PubMed ID=18976975)
54205	P99999	CYCS	Experimentally verified (PubMed ID=18976975)
54413	Q9NZ94	NLGN3	Experimentally verified (PubMed ID=18976975)
54437	Q9P283	SEMA5B	Experimentally verified (PubMed ID=18976975)
54555	Q9Y6V7	DDX49	Experimentally verified (PubMed ID=18976975)
55079	Q8TBJ5	FEZF2	Experimentally verified (PubMed ID=18976975)
55247	Q8TAT5	NEIL3	Experimentally verified (PubMed ID=18976975)
55258	Q86YJ6	THNSL2	Experimentally verified (PubMed ID=18976975)
55503	Q9H1D0	TRPV6	Experimentally verified (PubMed ID=18976975)
55589	Q9NSY1	BMP2K	Experimentally verified (PubMed ID=18976975)
55742	Q9NVD7	PARVA	Experimentally verified (PubMed ID=18976975)
56146	Q9Y5H9	PCDHA2	Experimentally verified (PubMed ID=18976975)
57118	Q8IU85	CAMK1D	Experimentally verified (PubMed ID=18976975)
57154	Q9HCE7	SMURF1	Experimentally verified (PubMed ID=18976975)
57162	Q96FA3	PELI1	Experimentally verified (PubMed ID=18976975)
57215	Q96EK4	THAP11	Experimentally verified (PubMed ID=18976975)
57380	Q9HD23	MRS2	Experimentally verified (PubMed ID=18976975)
57576	Q9P2E2	KIF17	Experimentally verified (PubMed ID=18976975)
57697	Q8IYD8	FANCM	Experimentally verified (PubMed ID=18976975)
57834	Q9HBI6	CYP4F11	Experimentally verified (PubMed ID=18976975)
58486	Q49AG3	ZBED5	Experimentally verified (PubMed ID=18976975)
58488	Q9UKL6	PCTP	Experimentally verified (PubMed ID=18976975)
64065	Q96FX8	PERP	Experimentally verified (PubMed ID=18976975)
65080	Q9H9J2	MRPL44	Experimentally verified (PubMed ID=18976975)
65109	Q9BZI7	UPF3B	Experimentally verified (PubMed ID=18976975)
65249	Q9H7M6	ZSWIM4	Experimentally verified (PubMed ID=18976975)
65264	Q9H832	UBE2Z	Experimentally verified (PubMed ID=18976975)
65988	Q9BV97	ZNF747	Experimentally verified (PubMed ID=18976975)
79009	Q9BQ39	DDX50	Experimentally verified (PubMed ID=18976975)
79132	Q96C10	DHX58	Experimentally verified (PubMed ID=18976975)
79228	Q86W42	THOC6	Experimentally verified (PubMed ID=18976975)
79590	Q96A35	MRPL24	Experimentally verified (PubMed ID=18976975)
79646	Q9H999	PANK3	Experimentally verified (PubMed ID=18976975)
79801	Q8NEM2	SHCBP1	Experimentally verified (PubMed ID=18976975)
79818	Q9H707	ZNF552	Experimentally verified (PubMed ID=18976975)
80325	Q969K4	ABTB1	Experimentally verified (PubMed ID=18976975)
80345	Q9H4T2	ZSCAN16	Experimentally verified (PubMed ID=18976975)
81846	Q86WG5	SBF2	Experimentally verified (PubMed ID=18976975)
81875	Q9H9L3	ISG20L2	Experimentally verified (PubMed ID=18976975)
83596	Q9HB09	BCL2L12	Experimentally verified (PubMed ID=18976975)
83707	Q86TN4	TRPT1	Experimentally verified (PubMed ID=18976975)
83874	Q9BXI6	TBC1D10A	Experimentally verified (PubMed ID=18976975)
83940	Q6P1N9	TATDN1	Experimentally verified (PubMed ID=18976975)
84643	Q8N4N8	KIF2B	Experimentally verified (PubMed ID=18976975)
84759	Q9BSM1	PCGF1	Experimentally verified (PubMed ID=18976975)
84918	Q86VZ4	LRP11	Experimentally verified (PubMed ID=18976975)
91351	Q5H9U9	DDX60L	Experimentally verified (PubMed ID=18976975)
91754	Q8TD19	NEK9	Experimentally verified (PubMed ID=18976975)
91947	Q8NCT1	ARRDC4	Experimentally verified (PubMed ID=18976975)
94233	Q9UHM6	OPN4	Experimentally verified (PubMed ID=18976975)
112950	Q96G25	MED8	Experimentally verified (PubMed ID=18976975)
113189	Q8NCH0	CHST14	Experimentally verified (PubMed ID=18976975)
113746	Q96PU9	ODF3	Experimentally verified (PubMed ID=18976975)
114134	Q96QE2	SLC2A13	Experimentally verified (PubMed ID=18976975)
114881	Q9BZF2	OSBPL7	Experimentally verified (PubMed ID=18976975)
116255	Q96PD6	MOGAT1	Experimentally verified (PubMed ID=18976975)
124751	Q6ZNG9	KRBA2	Experimentally verified (PubMed ID=18976975)
126626	Q8TAK5	GABPB2	Experimentally verified (PubMed ID=18976975)
138050	Q68CP4	HGSNAT	Experimentally verified (PubMed ID=18976975)
138151	Q96BF6	NACC2	Experimentally verified (PubMed ID=18976975)
145389	Q8IZM9	SLC38A6	Experimentally verified (PubMed ID=18976975)
146542	P0C7X2	ZNF688	Experimentally verified (PubMed ID=18976975)
147699	Q8N819	PPM1N	Experimentally verified (PubMed ID=18976975)
149986	Q9BX40	LSM14B	Experimentally verified (PubMed ID=18976975)
150094	P57059	SIK1	Experimentally verified (PubMed ID=18976975)
150763	Q6NUI2	GPAT2	Experimentally verified (PubMed ID=18976975)
157983	Q5T8R8	C9orf66	Experimentally verified (PubMed ID=18976975)
197358	Q7RTR2	NLRC3	Experimentally verified (PubMed ID=18976975)
199857	Q96F25	ALG14	Experimentally verified (PubMed ID=18976975)
205564	Q96HI0	SENP5	Experimentally verified (PubMed ID=18976975)
219995	Q8N5U1	MS4A15	Experimentally verified (PubMed ID=18976975)
220081	Q5W0A0	FAM194B	Experimentally verified (PubMed ID=18976975)
253832	Q5W0Z9	ZDHHC20	Experimentally verified (PubMed ID=18976975)
283796	A6NC78	GOLGA8I	Experimentally verified (PubMed ID=18976975)
283991	Q8IYN6	UBALD2	Experimentally verified (PubMed ID=18976975)
285761	Q8N8Z6	DCBLD1	Experimentally verified (PubMed ID=18976975)
340526	Q5HYW3	RGAG4	Experimentally verified (PubMed ID=18976975)
374291	O75251	NDUFS7	Experimentally verified (PubMed ID=18976975)
388677	Q7Z3S9	NOTCH2NL	Experimentally verified (PubMed ID=18976975)
389690	Q6ZUA9	MROH5	Experimentally verified (PubMed ID=18976975)
207	P31749	AKT1	Experimentally verified (PubMed ID=18976975;18187620)
858	P51636	CAV2	Experimentally verified (PubMed ID=18976975;18187620)
1654	O00571	DDX3X	Experimentally verified (PubMed ID=18976975;18187620)
3140	Q95460	MR1	Experimentally verified (PubMed ID=18976975;18187620)
3716	P23458	JAK1	Experimentally verified (PubMed ID=18976975;18187620)
6924	Q14241	TCEB3	Experimentally verified (PubMed ID=18976975;18187620)
6940	O60765	ZNF354A	Experimentally verified (PubMed ID=18976975;18187620)
9364	P51157	RAB28	Experimentally verified (PubMed ID=18976975;18187620)
9631	O75694	NUP155	Experimentally verified (PubMed ID=18976975;18187620)
29079	Q9NPJ6	MED4	Experimentally verified (PubMed ID=18976975;18187620)
56915	Q9NQT4	EXOSC5	Experimentally verified (PubMed ID=18976975;18187620)
65125	Q9H4A3	WNK1	Experimentally verified (PubMed ID=18976975;18187620)
79102	Q9BY78	RNF26	Experimentally verified (PubMed ID=18976975;18187620)
107	Q08828	ADCY1	Experimentally verified (PubMed ID=19460752)
119	P35612	ADD2	Experimentally verified (PubMed ID=19460752)
123	Q99541	PLIN2	Experimentally verified (PubMed ID=19460752)
182	P78504	JAG1	Experimentally verified (PubMed ID=19460752)
211	P13196	ALAS1	Experimentally verified (PubMed ID=19460752)
284	Q15389	ANGPT1	Experimentally verified (PubMed ID=19460752)
406	O00327	ARNTL	Experimentally verified (PubMed ID=19460752)
521	P56385	ATP5I	Experimentally verified (PubMed ID=19460752)
581	Q07812	BAX	Experimentally verified (PubMed ID=19460752)
639	O75626	PRDM1	Experimentally verified (PubMed ID=19460752)
825	P20807	CAPN3	Experimentally verified (PubMed ID=19460752)
837	P49662	CASP4	Experimentally verified (PubMed ID=19460752)
901	Q16589	CCNG2	Experimentally verified (PubMed ID=19460752)
1089	O75871	CEACAM4	Experimentally verified (PubMed ID=19460752)
1209	O96005	CLPTM1	Experimentally verified (PubMed ID=19460752)
1365	O15551	CLDN3	Experimentally verified (PubMed ID=19460752)
1374	P50416	CPT1A	Experimentally verified (PubMed ID=19460752)
1447	P05814	CSN2	Experimentally verified (PubMed ID=19460752)
1558	P10632	CYP2C8	Experimentally verified (PubMed ID=19460752)
1603	P61803	DAD1	Experimentally verified (PubMed ID=19460752)
1769	Q96JB1	DNAH8	Experimentally verified (PubMed ID=19460752)
1776	Q13609	DNASE1L3	Experimentally verified (PubMed ID=19460752)
1837	Q9Y4J8	DTNA	Experimentally verified (PubMed ID=19460752)
2035	P11171	EPB41	Experimentally verified (PubMed ID=19460752)
2252	P21781	FGF7	Experimentally verified (PubMed ID=19460752)
2309	O43524	FOXO3	Experimentally verified (PubMed ID=19460752)
2334	P51816	AFF2	Experimentally verified (PubMed ID=19460752)
2581	P54803	GALC	Experimentally verified (PubMed ID=19460752)
2730	P48507	GCLM	Experimentally verified (PubMed ID=19460752)
2762	O60547	GMDS	Experimentally verified (PubMed ID=19460752)
2822	P80108	GPLD1	Experimentally verified (PubMed ID=19460752)
3213	P14651	HOXB3	Experimentally verified (PubMed ID=19460752)
3292	P14061	HSD17B1	Experimentally verified (PubMed ID=19460752)
3360	Q13639	HTR4	Experimentally verified (PubMed ID=19460752)
3381	P21815	IBSP	Experimentally verified (PubMed ID=19460752)
3535	P0CF74	IGL	Experimentally verified (PubMed ID=19460752)
3603	Q14005	IL16	Experimentally verified (PubMed ID=19460752)
3695	P26010	ITGB7	Experimentally verified (PubMed ID=19460752)
3769	O60928	KCNJ13	Experimentally verified (PubMed ID=19460752)
3845	P01116	KRAS	Experimentally verified (PubMed ID=19460752)
3851	B4DRS2	KRT4	Experimentally verified (PubMed ID=19460752)
3852	P13647	KRT5	Experimentally verified (PubMed ID=19460752)
3872	Q04695	KRT17	Experimentally verified (PubMed ID=19460752)
4108	P43362	MAGEA9	Experimentally verified (PubMed ID=19460752)
4298	Q03111	MLLT1	Experimentally verified (PubMed ID=19460752)
4360	P22897	MRC1	Experimentally verified (PubMed ID=19460752)
4478	P26038	MSN	Experimentally verified (PubMed ID=19460752)
4552	Q9UBK8	MTRR	Experimentally verified (PubMed ID=19460752)
4637	P60660	MYL6	Experimentally verified (PubMed ID=19460752)
4665	Q15742	NAB2	Experimentally verified (PubMed ID=19460752)
4893	P01111	NRAS	Experimentally verified (PubMed ID=19460752)
4899	Q16656	NRF1	Experimentally verified (PubMed ID=19460752)
5042	Q9H361	PABPC3	Experimentally verified (PubMed ID=19460752)
5127	Q00536	CDK16	Experimentally verified (PubMed ID=19460752)
5266	P19957	PI3	Experimentally verified (PubMed ID=19460752)
5291	P42338	PIK3CB	Experimentally verified (PubMed ID=19460752)
5294	P48736	PIK3CG	Experimentally verified (PubMed ID=19460752)
5310	P98161	PKD1	Experimentally verified (PubMed ID=19460752)
5570	Q9C010	PKIB	Experimentally verified (PubMed ID=19460752)
5629	Q92786	PROX1	Experimentally verified (PubMed ID=19460752)
5728	P60484	PTEN	Experimentally verified (PubMed ID=19460752)
5789	P23468	PTPRD	Experimentally verified (PubMed ID=19460752)
5802	Q13332	PTPRS	Experimentally verified (PubMed ID=19460752)
5816	P20472	PVALB	Experimentally verified (PubMed ID=19460752)
5999	P49798	RGS4	Experimentally verified (PubMed ID=19460752)
6103	Q92834	RPGR	Experimentally verified (PubMed ID=19460752)
6122	P39023	RPL3	Experimentally verified (PubMed ID=19460752)
6406	P04279	SEMG1	Experimentally verified (PubMed ID=19460752)
6407	Q02383	SEMG2	Experimentally verified (PubMed ID=19460752)
6424	Q6FHJ7	SFRP4	Experimentally verified (PubMed ID=19460752)
6450	P55822	SH3BGR	Experimentally verified (PubMed ID=19460752)
6521	P02730	SLC4A1	Experimentally verified (PubMed ID=19460752)
6550	P48764	SLC9A3	Experimentally verified (PubMed ID=19460752)
6571	Q05940	SLC18A2	Experimentally verified (PubMed ID=19460752)
6591	O43623	SNAI2	Experimentally verified (PubMed ID=19460752)
6813	Q15833	STXBP2	Experimentally verified (PubMed ID=19460752)
6938	Q99081	TCF12	Experimentally verified (PubMed ID=19460752)
6955	P01848	TRA	Experimentally verified (PubMed ID=19460752)
7025	P10589	NR2F1	Experimentally verified (PubMed ID=19460752)
7036	Q9UP52	TFR2	Experimentally verified (PubMed ID=19460752)
7125	P02585	TNNC2	Experimentally verified (PubMed ID=19460752)
7133	P20333	TNFRSF1B	Experimentally verified (PubMed ID=19460752)
7142	Q05952	TNP2	Experimentally verified (PubMed ID=19460752)
7175	P12270	TPR	Experimentally verified (PubMed ID=19460752)
7512	O43895	XPNPEP2	Experimentally verified (PubMed ID=19460752)
7755	O95201	ZNF205	Experimentally verified (PubMed ID=19460752)
7799	Q13029	PRDM2	Experimentally verified (PubMed ID=19460752)
7980	P48307	TFPI2	Experimentally verified (PubMed ID=19460752)
8202	Q9Y6Q9	NCOA3	Experimentally verified (PubMed ID=19460752)
8418	Q9Y471	CMAHP	Experimentally verified (PubMed ID=19460752)
8446	O75319	DUSP11	Experimentally verified (PubMed ID=19460752)
8608	O75452	RDH16	Experimentally verified (PubMed ID=19460752)
8638	Q15646	OASL	Experimentally verified (PubMed ID=19460752)
8736	P52179	MYOM1	Experimentally verified (PubMed ID=19460752)
8786	O94810	RGS11	Experimentally verified (PubMed ID=19460752)
8828	O60462	NRP2	Experimentally verified (PubMed ID=19460752)
8829	O14786	NRP1	Experimentally verified (PubMed ID=19460752)
8843	P49019	HCAR3	Experimentally verified (PubMed ID=19460752)
9315	Q16612	NREP	Experimentally verified (PubMed ID=19460752)
9378	Q9ULB1	NRXN1	Experimentally verified (PubMed ID=19460752)
9474	Q9H1Y0	ATG5	Experimentally verified (PubMed ID=19460752)
9562	Q9UNW1	MINPP1	Experimentally verified (PubMed ID=19460752)
9678	O94880	PHF14	Experimentally verified (PubMed ID=19460752)
9729	Q6ZU52	KIAA0408	Experimentally verified (PubMed ID=19460752)
9849	Q6AHZ1	ZNF518A	Experimentally verified (PubMed ID=19460752)
9949	Q9Y4X0	AMMECR1	Experimentally verified (PubMed ID=19460752)
10050	Q9Y2C5	SLC17A4	Experimentally verified (PubMed ID=19460752)
10098	P62079	TSPAN5	Experimentally verified (PubMed ID=19460752)
10196	O60678	PRMT3	Experimentally verified (PubMed ID=19460752)
10223	Q99795	GPA33	Experimentally verified (PubMed ID=19460752)
10298	O96013	PAK4	Experimentally verified (PubMed ID=19460752)
10398	P24844	MYL9	Experimentally verified (PubMed ID=19460752)
10468	P19883	FST	Experimentally verified (PubMed ID=19460752)
10488	O43889	CREB3	Experimentally verified (PubMed ID=19460752)
10572	O15304	SIVA1	Experimentally verified (PubMed ID=19460752)
10665	Q5SRN2	C6orf10	Experimentally verified (PubMed ID=19460752)
10699	Q9Y5Q5	CORIN	Experimentally verified (PubMed ID=19460752)
10799	O75818	RPP40	Experimentally verified (PubMed ID=19460752)
10850	Q9Y4X3	CCL27	Experimentally verified (PubMed ID=19460752)
10935	P30048	PRDX3	Experimentally verified (PubMed ID=19460752)
11107	Q9NQX1	PRDM5	Experimentally verified (PubMed ID=19460752)
11144	Q14565	DMC1	Experimentally verified (PubMed ID=19460752)
11179	Q9NRM2	ZNF277	Experimentally verified (PubMed ID=19460752)
22800	P62070	RRAS2	Experimentally verified (PubMed ID=19460752)
22802	Q14CN2	CLCA4	Experimentally verified (PubMed ID=19460752)
22863	Q6ZNE5	ATG14	Experimentally verified (PubMed ID=19460752)
22876	Q9Y2H2	INPP5F	Experimentally verified (PubMed ID=19460752)
22974	Q9ULW0	TPX2	Experimentally verified (PubMed ID=19460752)
23047	Q9NTI5	PDS5B	Experimentally verified (PubMed ID=19460752)
23118	Q9NYJ8	TAB2	Experimentally verified (PubMed ID=19460752)
23174	Q8WYQ9	ZCCHC14	Experimentally verified (PubMed ID=19460752)
23207	Q8IWE5	PLEKHM2	Experimentally verified (PubMed ID=19460752)
23302	Q658N2	WSCD1	Experimentally verified (PubMed ID=19460752)
23305	Q9UKU0	ACSL6	Experimentally verified (PubMed ID=19460752)
23324	Q9Y2E5	MAN2B2	Experimentally verified (PubMed ID=19460752)
23352	Q5T4S7	UBR4	Experimentally verified (PubMed ID=19460752)
23405	Q9UPY3	DICER1	Experimentally verified (PubMed ID=19460752)
23566	Q9UBY5	LPAR3	Experimentally verified (PubMed ID=19460752)
23593	Q9Y5Z4	HEBP2	Experimentally verified (PubMed ID=19460752)
23774	O95696	BRD1	Experimentally verified (PubMed ID=19460752)
25854	A5PLN7	FAM149A	Experimentally verified (PubMed ID=19460752)
25937	Q9GZV5	WWTR1	Experimentally verified (PubMed ID=19460752)
25996	Q9Y3B8	REXO2	Experimentally verified (PubMed ID=19460752)
25998	Q9P2D0	IBTK	Experimentally verified (PubMed ID=19460752)
26091	Q5GLZ8	HERC4	Experimentally verified (PubMed ID=19460752)
26118	Q9Y6I7	WSB1	Experimentally verified (PubMed ID=19460752)
26532	O60404	OR10H3	Experimentally verified (PubMed ID=19460752)
26692	Q9Y3N9	OR2W1	Experimentally verified (PubMed ID=19460752)
27010	Q9H3S4	TPK1	Experimentally verified (PubMed ID=19460752)
27243	O43633	CHMP2A	Experimentally verified (PubMed ID=19460752)
27315	Q9UHJ9	PGAP2	Experimentally verified (PubMed ID=19460752)
28803	A0A075B6K4	IGLV3-10	Experimentally verified (PubMed ID=19460752)
28962	Q86WC4	OSTM1	Experimentally verified (PubMed ID=19460752)
29062	A4D1P6	WDR91	Experimentally verified (PubMed ID=19460752)
29127	Q9H0H5	RACGAP1	Experimentally verified (PubMed ID=19460752)
29887	Q9Y5X0	SNX10	Experimentally verified (PubMed ID=19460752)
30835	Q9NNX6	CD209	Experimentally verified (PubMed ID=19460752)
50618	Q9NZM3	ITSN2	Experimentally verified (PubMed ID=19460752)
51112	Q8WVT3	TRAPPC12	Experimentally verified (PubMed ID=19460752)
51182	Q0VDF9	HSPA14	Experimentally verified (PubMed ID=19460752)
51280	Q8NBJ4	GOLM1	Experimentally verified (PubMed ID=19460752)
51412	O94805	ACTL6B	Experimentally verified (PubMed ID=19460752)
51555	Q8IYB4	PEX5L	Experimentally verified (PubMed ID=19460752)
51735	Q8TEU7	RAPGEF6	Experimentally verified (PubMed ID=19460752)
53339	Q9H0C5	BTBD1	Experimentally verified (PubMed ID=19460752)
53346	Q9BZW5	TM6SF1	Experimentally verified (PubMed ID=19460752)
54440	O75995	SASH3	Experimentally verified (PubMed ID=19460752)
54858	Q9NXJ5	PGPEP1	Experimentally verified (PubMed ID=19460752)
54940	Q9NX40	OCIAD1	Experimentally verified (PubMed ID=19460752)
55007	Q9NWS6	FAM118A	Experimentally verified (PubMed ID=19460752)
55008	Q8IVU3	HERC6	Experimentally verified (PubMed ID=19460752)
55119	Q5VTL8	PRPF38B	Experimentally verified (PubMed ID=19460752)
55187	Q5THJ4	VPS13D	Experimentally verified (PubMed ID=19460752)
55188	Q9NVN3	RIC8B	Experimentally verified (PubMed ID=19460752)
55234	Q2TAY7	SMU1	Experimentally verified (PubMed ID=19460752)
55291	Q5H9R7	PPP6R3	Experimentally verified (PubMed ID=19460752)
55604	Q5VZK9	LRRC16A	Experimentally verified (PubMed ID=19460752)
55762	Q9NV72	ZNF701	Experimentally verified (PubMed ID=19460752)
55969	Q9BUV8	C20orf24	Experimentally verified (PubMed ID=19460752)
56937	Q969W9	PMEPA1	Experimentally verified (PubMed ID=19460752)
56985	Q3LIE5	ADPRM	Experimentally verified (PubMed ID=19460752)
57117	Q96CB8	INTS12	Experimentally verified (PubMed ID=19460752)
57336	Q6PEZ3	ZNF287	Experimentally verified (PubMed ID=19460752)
57733	Q9H227	GBA3	Experimentally verified (PubMed ID=19460752)
57863	Q8N126	CADM3	Experimentally verified (PubMed ID=19460752)
58189	Q9HC57	WFDC1	Experimentally verified (PubMed ID=19460752)
60436	Q9GZN2	TGIF2	Experimentally verified (PubMed ID=19460752)
60682	Q8IYB5	SMAP1	Experimentally verified (PubMed ID=19460752)
64130	Q9HAP6	LIN7B	Experimentally verified (PubMed ID=19460752)
64172	Q9H4B0	OSGEPL1	Experimentally verified (PubMed ID=19460752)
64283	Q8N1W1	ARHGEF28	Experimentally verified (PubMed ID=19460752)
64793	Q6P2H3	CEP85	Experimentally verified (PubMed ID=19460752)
65260	Q96BR5	SELRC1	Experimentally verified (PubMed ID=19460752)
79159	Q9UGY1	NOL12	Experimentally verified (PubMed ID=19460752)
79628	Q8TF17	SH3TC2	Experimentally verified (PubMed ID=19460752)
79962	Q8N4W6	DNAJC22	Experimentally verified (PubMed ID=19460752)
80319	J9JIF5	CXXC4	Experimentally verified (PubMed ID=19460752)
84174	Q9H6Q3	SLA2	Experimentally verified (PubMed ID=19460752)
84631	Q9H156	SLITRK2	Experimentally verified (PubMed ID=19460752)
150159	Q4ZJI4	SLC9B1	Experimentally verified (PubMed ID=19460752)
154796	Q4VCS5	AMOT	Experimentally verified (PubMed ID=19460752)
374868	O43861	ATP9B	Experimentally verified (PubMed ID=19460752)
440348	A6NHN6	NPIPB15	Experimentally verified (PubMed ID=19460752)
100137049	P0C869	PLA2G4B	Experimentally verified (PubMed ID=19460752)
2079	P84090	ERH	Experimentally verified (PubMed ID=19460752),Predicted (score=0.580)
533	Q99437	ATP6V0B	Experimentally verified (PubMed ID=19460752),Predicted (score=0.581)
23560	Q9BZE4	GTPBP4	Experimentally verified (PubMed ID=19460752),Predicted (score=0.582)
689	P20290	BTF3	Experimentally verified (PubMed ID=19460752),Predicted (score=0.584)
3265	P01112	HRAS	Experimentally verified (PubMed ID=19460752),Predicted (score=0.587)
8881	Q13042	CDC16	Experimentally verified (PubMed ID=19460752),Predicted (score=0.587)
10605	Q9H074	PAIP1	Experimentally verified (PubMed ID=19460752),Predicted (score=0.593)
11177	Q9NRL2	BAZ1A	Experimentally verified (PubMed ID=19460752),Predicted (score=0.595)
2739	Q04760	GLO1	Experimentally verified (PubMed ID=19460752),Predicted (score=0.596)
26057	O75179	ANKRD17	Experimentally verified (PubMed ID=19460752),Predicted (score=0.599)
10376	P68363	TUBA1B	Experimentally verified (PubMed ID=19460752),Predicted (score=0.600)
5511	Q12972	PPP1R8	Experimentally verified (PubMed ID=19460752),Predicted (score=0.602)
1487	Q13363	CTBP1	Experimentally verified (PubMed ID=19460752),Predicted (score=0.607)
4758	Q99519	NEU1	Experimentally verified (PubMed ID=19460752),Predicted (score=0.609)
9255	Q12904	AIMP1	Experimentally verified (PubMed ID=19460752),Predicted (score=0.609)
84790	Q9BQE3	TUBA1C	Experimentally verified (PubMed ID=19460752),Predicted (score=0.610)
8890	Q9UI10	EIF2B4	Experimentally verified (PubMed ID=19460752),Predicted (score=0.614)
10765	Q9UGL1	KDM5B	Experimentally verified (PubMed ID=19460752),Predicted (score=0.614)
23404	Q13868	EXOSC2	Experimentally verified (PubMed ID=19460752),Predicted (score=0.614)
498	P25705	ATP5A1	Experimentally verified (PubMed ID=19460752),Predicted (score=0.620)
8766	P62491	RAB11A	Experimentally verified (PubMed ID=19460752),Predicted (score=0.654)
10197	P61289	PSME3	Experimentally verified (PubMed ID=19460752),Predicted (score=0.663)
4141	P56192	MARS	Experimentally verified (PubMed ID=19460752),Predicted (score=0.664)
1736	O60832	DKC1	Experimentally verified (PubMed ID=19460752),Predicted (score=0.675)
4790	P19838	NFKB1	Experimentally verified (PubMed ID=19460752;18976970)
51192	Q9UBR5	CKLF	Experimentally verified (PubMed ID=19460752;18976970)
313	P28039	AOAH	Experimentally verified (PubMed ID=21841144)
4902	Q99748	NRTN	Experimentally verified (PubMed ID=21841144)
5585	Q16512	PKN1	Experimentally verified (PubMed ID=21841144)
5636	O60256	PRPSAP2	Experimentally verified (PubMed ID=21841144)
5740	Q16647	PTGIS	Experimentally verified (PubMed ID=21841144)
6278	P31151	S100A7	Experimentally verified (PubMed ID=21841144)
6347	P13500	CCL2	Experimentally verified (PubMed ID=21841144)
7323	P61077	UBE2D3	Experimentally verified (PubMed ID=21841144)
7702	P52747	ZNF143	Experimentally verified (PubMed ID=21841144)
8540	O00116	AGPS	Experimentally verified (PubMed ID=21841144)
8604	O75746	SLC25A12	Experimentally verified (PubMed ID=21841144)
10309	P22674	CCNO	Experimentally verified (PubMed ID=21841144)
10535	O75792	RNASEH2A	Experimentally verified (PubMed ID=21841144)
25774	A0A1W2PR19	GSTTP1	Experimentally verified (PubMed ID=21841144)
25799	O75467	ZNF324	Experimentally verified (PubMed ID=21841144)
30061	Q9NP59	SLC40A1	Experimentally verified (PubMed ID=21841144)
51303	Q9NYL4	FKBP11	Experimentally verified (PubMed ID=21841144)
51710	P15621	ZNF44	Experimentally verified (PubMed ID=21841144)
56920	Q9NS98	SEMA3G	Experimentally verified (PubMed ID=21841144)
57532	Q7Z417	NUFIP2	Experimentally verified (PubMed ID=21841144)
59277	Q9HB63	NTN4	Experimentally verified (PubMed ID=21841144)
79607	Q9BPY3	FAM118B	Experimentally verified (PubMed ID=21841144)
79770	Q96J42	TXNDC15	Experimentally verified (PubMed ID=21841144)
79783	Q9HAC7	C7orf10	Experimentally verified (PubMed ID=21841144)
83743	Q9BQ67	GRWD1	Experimentally verified (PubMed ID=21841144)
84076	Q9H0I9	TKTL2	Experimentally verified (PubMed ID=21841144)
84449	Q96JL9	ZNF333	Experimentally verified (PubMed ID=21841144)
84458	Q96JN0	LCOR	Experimentally verified (PubMed ID=21841144)
84618	Q9BXI3	NT5C1A	Experimentally verified (PubMed ID=21841144)
92558	Q6ZP65	CCDC64	Experimentally verified (PubMed ID=21841144)
133688	Q6NUS8	UGT3A1	Experimentally verified (PubMed ID=21841144)
133746	Q8N9B5	JMY	Experimentally verified (PubMed ID=21841144)
139324	Q7Z353	HDX	Experimentally verified (PubMed ID=21841144)
139804	Q8N7X1	RBMXL3	Experimentally verified (PubMed ID=21841144)
149461	Q8N6F1	CLDN19	Experimentally verified (PubMed ID=21841144)
164045	A2PYH4	HFM1	Experimentally verified (PubMed ID=21841144)
170958	J3KR51	ZNF525	Experimentally verified (PubMed ID=21841144)
246181	Q8NHP1	AKR7L	Experimentally verified (PubMed ID=21841144)
256536	Q5VWI1	TCERG1L	Experimentally verified (PubMed ID=21841144)
375133	A0A0B4J1W7	PI4KAP2	Experimentally verified (PubMed ID=21841144)
399512	Q3KQZ1	SLC25A35	Experimentally verified (PubMed ID=21841144)
440435	Q6PRD1	GPR179	Experimentally verified (PubMed ID=21841144)
1737	P10515	DLAT	Experimentally verified (PubMed ID=21841144),Predicted (score=0.589)
5631	P60891	PRPS1	Experimentally verified (PubMed ID=21841144),Predicted (score=0.611)
23019	A5YKK6	CNOT1	Experimentally verified (PubMed ID=21841144),Predicted (score=0.618)
6632	P62314	SNRPD1	Experimentally verified (PubMed ID=21841144),Predicted (score=0.667)
121506	Q96DN0	ERP27	Experimentally verified (PubMed ID=21841144;18187620)
10294	O60884	DNAJA2	Experimentally verified (PubMed ID=21841144;18976970)
11052	Q16630	CPSF6	Experimentally verified (PubMed ID=26858452)
8459	O60704	TPST2	Experimentally verified (PubMed ID=27992415)
347734	Q8TB61	SLC35B2	Experimentally verified (PubMed ID=27992415)
740	Q13405	MRPL49	Predicted (score=0.580)
1611	P51397	DAP	Predicted (score=0.580)
2237	P39748	FEN1	Predicted (score=0.580)
2896	P28799	GRN	Predicted (score=0.580)
3611	Q13418	ILK	Predicted (score=0.580)
8073	Q12974	PTP4A2	Predicted (score=0.580)
8570	Q92945	KHSRP	Predicted (score=0.580)
9616	Q9UBF6	RNF7	Predicted (score=0.580)
10994	A1L0T0	ILVBL	Predicted (score=0.580)
23244	Q29RF7	PDS5A	Predicted (score=0.580)
55700	Q3KQU3	MAP7D1	Predicted (score=0.580)
64795	Q9H871	RMND5A	Predicted (score=0.580)
164	O43747	AP1G1	Predicted (score=0.581)
381	P84085	ARF5	Predicted (score=0.581)
1639	Q14203	DCTN1	Predicted (score=0.581)
3939	P00338	LDHA	Predicted (score=0.581)
4683	O60934	NBN	Predicted (score=0.581)
4809	P55769	NHP2L1	Predicted (score=0.581)
5134	Q16342	PDCD2	Predicted (score=0.581)
5425	P49005	POLD2	Predicted (score=0.581)
5701	P35998	PSMC2	Predicted (score=0.581)
6733	P78362	SRPK2	Predicted (score=0.581)
7037	P02786	TFRC	Predicted (score=0.581)
8697	Q9UJX2	CDC23	Predicted (score=0.581)
22794	O15234	CASC3	Predicted (score=0.581)
22868	Q9NYY8	FASTKD2	Predicted (score=0.581)
23481	O00541	PES1	Predicted (score=0.581)
51154	Q9UKD2	MRTO4	Predicted (score=0.581)
51400	Q9Y570	PPME1	Predicted (score=0.581)
55041	Q96CS7	PLEKHB2	Predicted (score=0.581)
57680	Q9HCK8	CHD8	Predicted (score=0.581)
80895	Q9H0C8	ILKAP	Predicted (score=0.581)
522	P18859	ATP5J	Predicted (score=0.582)
705	Q13895	BYSL	Predicted (score=0.582)
1349	P24311	COX7B	Predicted (score=0.582)
1500	O60716	CTNND1	Predicted (score=0.582)
1871	O00716	E2F3	Predicted (score=0.582)
1936	P29692	EEF1D	Predicted (score=0.582)
1967	Q14232	EIF2B1	Predicted (score=0.582)
5250	Q00325	SLC25A3	Predicted (score=0.582)
6713	Q14534	SQLE	Predicted (score=0.582)
8243	Q14683	SMC1A	Predicted (score=0.582)
9130	Q14320	FAM50A	Predicted (score=0.582)
9689	Q7L1Q6	BZW1	Predicted (score=0.582)
10949	Q13151	HNRNPA0	Predicted (score=0.582)
55696	Q9NW64	RBM22	Predicted (score=0.582)
63931	O60783	MRPS14	Predicted (score=0.582)
839	P55212	CASP6	Predicted (score=0.583)
2319	Q14254	FLOT2	Predicted (score=0.583)
4905	P46459	NSF	Predicted (score=0.583)
5501	P36873	PPP1CC	Predicted (score=0.583)
5690	P49721	PSMB2	Predicted (score=0.583)
7417	P45880	VDAC2	Predicted (score=0.583)
8192	Q16740	CLPP	Predicted (score=0.583)
8634	O00442	RTCA	Predicted (score=0.583)
9377	P20674	COX5A	Predicted (score=0.583)
23063	Q7Z5K2	WAPAL	Predicted (score=0.583)
26155	Q9Y3T9	NOC2L	Predicted (score=0.583)
113251	Q71RC2	LARP4	Predicted (score=0.583)
334	Q06481	APLP2	Predicted (score=0.584)
830	P47755	CAPZA2	Predicted (score=0.584)
5297	P42356	PI4KA	Predicted (score=0.584)
5436	P62487	POLR2G	Predicted (score=0.584)
6778	P42226	STAT6	Predicted (score=0.584)
7341	P63165	SUMO1	Predicted (score=0.584)
7533	Q04917	YWHAH	Predicted (score=0.584)
7572	P17028	ZNF24	Predicted (score=0.584)
8666	O75821	EIF3G	Predicted (score=0.584)
9927	O95140	MFN2	Predicted (score=0.584)
22820	Q9Y678	COPG1	Predicted (score=0.584)
23608	Q9UHC7	MKRN1	Predicted (score=0.584)
29890	Q8NDT2	RBM15B	Predicted (score=0.584)
55341	Q9H089	LSG1	Predicted (score=0.584)
56616	Q9NR28	DIABLO	Predicted (score=0.584)
56902	Q9NRX1	PNO1	Predicted (score=0.584)
79959	Q8TAP6	CEP76	Predicted (score=0.584)
80273	Q9HAV7	GRPEL1	Predicted (score=0.584)
2590	Q10471	GALNT2	Predicted (score=0.585)
2959	Q00403	GTF2B	Predicted (score=0.585)
3014	P16104	H2AFX	Predicted (score=0.585)
3033	Q16836	HADH	Predicted (score=0.585)
3945	P07195	LDHB	Predicted (score=0.585)
4289	Q9UL63	MKLN1	Predicted (score=0.585)
4729	P19404	NDUFV2	Predicted (score=0.585)
6146	P35268	RPL22	Predicted (score=0.585)
6605	Q969G3	SMARCE1	Predicted (score=0.585)
7167	P60174	TPI1	Predicted (score=0.585)
8664	O15371	EIF3D	Predicted (score=0.585)
9527	O95249	GOSR1	Predicted (score=0.585)
25926	Q9H8H0	NOL11	Predicted (score=0.585)
64087	Q9HCC0	MCCC2	Predicted (score=0.585)
81608	Q6UN15	FIP1L1	Predicted (score=0.585)
1716	Q16854	DGUOK	Predicted (score=0.586)
3309	P11021	HSPA5	Predicted (score=0.586)
3329	P10809	HSPD1	Predicted (score=0.586)
4292	P40692	MLH1	Predicted (score=0.586)
4775	Q12968	NFATC3	Predicted (score=0.586)
5558	P49643	PRIM2	Predicted (score=0.586)
5580	Q05655	PRKCD	Predicted (score=0.586)
5612	O43422	PRKRIR	Predicted (score=0.586)
6732	Q96SB4	SRPK1	Predicted (score=0.586)
10006	Q8IZP0	ABI1	Predicted (score=0.586)
10099	O60637	TSPAN3	Predicted (score=0.586)
10109	O15144	ARPC2	Predicted (score=0.586)
10519	Q99828	CIB1	Predicted (score=0.586)
10651	O75431	MTX2	Predicted (score=0.586)
10772	O75494	SRSF10	Predicted (score=0.586)
23381	Q9UPR3	SMG5	Predicted (score=0.586)
23478	P67812	SEC11A	Predicted (score=0.586)
23484	O95214	LEPROTL1	Predicted (score=0.586)
27335	Q9UBQ5	EIF3K	Predicted (score=0.586)
29086	Q9NWV8	BABAM1	Predicted (score=0.586)
50999	Q9Y3A6	TMED5	Predicted (score=0.586)
54934	Q9H9L4	KANSL2	Predicted (score=0.586)
57403	Q9UL26	RAB22A	Predicted (score=0.586)
79080	Q9H6F5	CCDC86	Predicted (score=0.586)
81892	Q9GZT3	SLIRP	Predicted (score=0.586)
896	P30281	CCND3	Predicted (score=0.587)
1315	P53618	COPB1	Predicted (score=0.587)
1459	P19784	CSNK2A2	Predicted (score=0.587)
3098	P19367	HK1	Predicted (score=0.587)
3927	Q14847	LASP1	Predicted (score=0.587)
5018	Q15070	OXA1L	Predicted (score=0.587)
8883	Q13564	NAE1	Predicted (score=0.587)
9131	O95831	AIFM1	Predicted (score=0.587)
10007	P46926	GNPDA1	Predicted (score=0.587)
10329	Q9Y2B1	TMEM5	Predicted (score=0.587)
10465	O43447	PPIH	Predicted (score=0.587)
23350	O15042	U2SURP	Predicted (score=0.587)
23360	Q8N3X1	FNBP4	Predicted (score=0.587)
23644	Q6P2E9	EDC4	Predicted (score=0.587)
26092	Q5JTV8	TOR1AIP1	Predicted (score=0.587)
29883	Q9UIV1	CNOT7	Predicted (score=0.587)
55147	Q86U06	RBM23	Predicted (score=0.587)
81	O43707	ACTN4	Predicted (score=0.588)
204	P54819	AK2	Predicted (score=0.588)
310	P20073	ANXA7	Predicted (score=0.588)
808	Q9BRL5	CALM3	Predicted (score=0.588)
821	P27824	CANX	Predicted (score=0.588)
1196	P49760	CLK2	Predicted (score=0.588)
4719	P28331	NDUFS1	Predicted (score=0.588)
4799	Q12986	NFX1	Predicted (score=0.588)
5119	Q9HD42	CHMP1A	Predicted (score=0.588)
5832	P54886	ALDH18A1	Predicted (score=0.588)
6132	P62917	RPL8	Predicted (score=0.588)
6908	P20226	TBP	Predicted (score=0.588)
8402	Q02978	SLC25A11	Predicted (score=0.588)
8943	O14617	AP3D1	Predicted (score=0.588)
9768	Q15004	KIAA0101	Predicted (score=0.588)
10084	O60828	PQBP1	Predicted (score=0.588)
11331	Q99623	PHB2	Predicted (score=0.588)
23234	Q8WXX5	DNAJC9	Predicted (score=0.588)
23658	Q9Y4Y9	LSM5	Predicted (score=0.588)
27000	Q99543	DNAJC2	Predicted (score=0.588)
51592	Q9UPN9	TRIM33	Predicted (score=0.588)
5048	P43034	PAFAH1B1	Predicted (score=0.589)
8019	Q15059	BRD3	Predicted (score=0.589)
8099	O14519	CDK2AP1	Predicted (score=0.589)
8237	P51784	USP11	Predicted (score=0.589)
8650	P49757	NUMB	Predicted (score=0.589)
9261	P49137	MAPKAPK2	Predicted (score=0.589)
9512	O75439	PMPCB	Predicted (score=0.589)
10450	Q9UNP9	PPIE	Predicted (score=0.589)
10456	O00165	HAX1	Predicted (score=0.589)
10950	Q14201	BTG3	Predicted (score=0.589)
23076	Q14684	RRP1B	Predicted (score=0.589)
23760	P48739	PITPNB	Predicted (score=0.589)
27131	Q9Y5X3	SNX5	Predicted (score=0.589)
29107	Q9UKK6	NXT1	Predicted (score=0.589)
51100	Q9Y371	SH3GLB1	Predicted (score=0.589)
124801	Q3MHD2	LSM12	Predicted (score=0.589)
86	O96019	ACTL6A	Predicted (score=0.590)
1314	P53621	COPA	Predicted (score=0.590)
1653	Q92499	DDX1	Predicted (score=0.590)
4247	Q10469	MGAT2	Predicted (score=0.590)
5062	Q13177	PAK2	Predicted (score=0.590)
5589	P14314	PRKCSH	Predicted (score=0.590)
5706	P62333	PSMC6	Predicted (score=0.590)
6429	Q08170	SRSF4	Predicted (score=0.590)
7284	P49411	TUFM	Predicted (score=0.590)
10237	P78383	SLC35B1	Predicted (score=0.590)
10471	O15212	PFDN6	Predicted (score=0.590)
10987	Q92905	COPS5	Predicted (score=0.590)
22823	Q9Y483	MTF2	Predicted (score=0.590)
22826	O75937	DNAJC8	Predicted (score=0.590)
30836	Q5QJE6	DNTTIP2	Predicted (score=0.590)
51428	Q9UJV9	DDX41	Predicted (score=0.590)
57062	Q9GZR7	DDX24	Predicted (score=0.590)
57862	Q86VK4	ZNF410	Predicted (score=0.590)
1431	O75390	CS	Predicted (score=0.591)
2950	P09211	GSTP1	Predicted (score=0.591)
3298	Q03933	HSF2	Predicted (score=0.591)
5469	Q15648	MED1	Predicted (score=0.591)
5476	P10619	CTSA	Predicted (score=0.591)
5781	Q06124	PTPN11	Predicted (score=0.591)
5810	O60671	RAD1	Predicted (score=0.591)
5868	P20339	RAB5A	Predicted (score=0.591)
6729	P61011	SRP54	Predicted (score=0.591)
8379	Q9Y6D9	MAD1L1	Predicted (score=0.591)
8725	O94763	URI1	Predicted (score=0.591)
9097	P54578	USP14	Predicted (score=0.591)
9158	O43427	FIBP	Predicted (score=0.591)
10670	Q7L523	RRAGA	Predicted (score=0.591)
10730	Q96TA2	YME1L1	Predicted (score=0.591)
22913	Q9UKM9	RALY	Predicted (score=0.591)
22984	Q14690	PDCD11	Predicted (score=0.591)
23306	O14524	TMEM194A	Predicted (score=0.591)
57645	Q9P215	POGK	Predicted (score=0.591)
103	P55265	ADAR	Predicted (score=0.592)
3151	P05204	HMGN2	Predicted (score=0.592)
3156	P04035	HMGCR	Predicted (score=0.592)
4149	P61244	MAX	Predicted (score=0.592)
4190	P40925	MDH1	Predicted (score=0.592)
4201	Q16626	MEA1	Predicted (score=0.592)
4609	P01106	MYC	Predicted (score=0.592)
4686	Q09161	NCBP1	Predicted (score=0.592)
5230	P00558	PGK1	Predicted (score=0.592)
7086	P29401	TKT	Predicted (score=0.592)
7337	Q05086	UBE3A	Predicted (score=0.592)
7374	P13051	UNG	Predicted (score=0.592)
8575	O75569	PRKRA	Predicted (score=0.592)
8682	Q15121	PEA15	Predicted (score=0.592)
10067	O14828	SCAMP3	Predicted (score=0.592)
10299	O60337	MARCHF6	Predicted (score=0.592)
11157	P62312	LSM6	Predicted (score=0.592)
29074	Q9H0U6	MRPL18	Predicted (score=0.592)
65057	Q96AP0	ACD	Predicted (score=0.592)
526	P21281	ATP6V1B2	Predicted (score=0.593)
529	P36543	ATP6V1E1	Predicted (score=0.593)
3336	P61604	HSPE1	Predicted (score=0.593)
4087	Q15796	SMAD2	Predicted (score=0.593)
4704	Q16795	NDUFA9	Predicted (score=0.593)
4869	P06748	NPM1	Predicted (score=0.593)
4924	Q02818	NUCB1	Predicted (score=0.593)
5111	P12004	PCNA	Predicted (score=0.593)
8079	Q15773	MLF2	Predicted (score=0.593)
9584	Q14498	RBM39	Predicted (score=0.593)
10946	Q12874	SF3A3	Predicted (score=0.593)
11051	O43809	NUDT21	Predicted (score=0.593)
515	P24539	ATP5F1	Predicted (score=0.594)
2222	P37268	FDFT1	Predicted (score=0.594)
2316	P21333	FLNA	Predicted (score=0.594)
3093	P61086	UBE2K	Predicted (score=0.594)
4175	Q14566	MCM6	Predicted (score=0.594)
4738	Q15843	NEDD8	Predicted (score=0.594)
5983	P40938	RFC3	Predicted (score=0.594)
9019	O95297	MPZL1	Predicted (score=0.594)
10480	Q7L2H7	EIF3M	Predicted (score=0.594)
27102	Q9BQI3	EIF2AK1	Predicted (score=0.594)
51504	Q9UI30	TRMT112	Predicted (score=0.594)
483	P54709	ATP1B3	Predicted (score=0.595)
826	P04632	CAPNS1	Predicted (score=0.595)
3184	Q14103	HNRNPD	Predicted (score=0.595)
4735	Q15019	SEPTIN2	Predicted (score=0.595)
5910	P52306	RAP1GDS1	Predicted (score=0.595)
7347	P15374	UCHL3	Predicted (score=0.595)
7884	Q14493	SLBP	Predicted (score=0.595)
8731	O43148	RNMT	Predicted (score=0.595)
9112	Q13330	MTA1	Predicted (score=0.595)
51029	Q9BSY9	DESI2	Predicted (score=0.595)
54663	Q6RFH5	WDR74	Predicted (score=0.595)
55720	Q2NL82	TSR1	Predicted (score=0.595)
92140	Q86UE4	MTDH	Predicted (score=0.595)
114034	Q96GM8	TOE1	Predicted (score=0.595)
518	P48201	ATP5G3	Predicted (score=0.596)
801	E7ETZ0	CALM1	Predicted (score=0.596)
1537	P08574	CYC1	Predicted (score=0.596)
3148	P26583	HMGB2	Predicted (score=0.596)
4946	P54368	OAZ1	Predicted (score=0.596)
6830	Q7KZ85	SUPT6H	Predicted (score=0.596)
6856	Q16563	SYPL1	Predicted (score=0.596)
7371	Q9BZX2	UCK2	Predicted (score=0.596)
8899	Q13523	PRPF4B	Predicted (score=0.596)
10768	O43865	AHCYL1	Predicted (score=0.596)
10899	O76095	JTB	Predicted (score=0.596)
11152	Q9Y484	WDR45	Predicted (score=0.596)
22827	Q9UHX1	PUF60	Predicted (score=0.596)
23065	Q8N766	EMC1	Predicted (score=0.596)
23197	Q96CS3	FAF2	Predicted (score=0.596)
23517	P42285	SKIV2L2	Predicted (score=0.596)
25828	Q99757	TXN2	Predicted (score=0.596)
27101	Q9HB71	CACYBP	Predicted (score=0.596)
27338	Q16763	UBE2S	Predicted (score=0.596)
50813	Q9UBW8	COPS7A	Predicted (score=0.596)
51081	Q9Y2R9	MRPS7	Predicted (score=0.596)
3799	P33176	KIF5B	Predicted (score=0.597)
5223	P18669	PGAM1	Predicted (score=0.597)
5889	O43502	RAD51C	Predicted (score=0.597)
8473	O15294	OGT	Predicted (score=0.597)
9918	Q15021	NCAPD2	Predicted (score=0.597)
10311	O14972	DSCR3	Predicted (score=0.597)
23212	Q15050	RRS1	Predicted (score=0.597)
51637	Q9Y224	C14orf166	Predicted (score=0.597)
262	P17707	AMD1	Predicted (score=0.598)
1857	Q92997	DVL3	Predicted (score=0.598)
2821	P06744	GPI	Predicted (score=0.598)
4673	P55209	NAP1L1	Predicted (score=0.598)
5202	Q9UHV9	PFDN2	Predicted (score=0.598)
5879	P63000	RAC1	Predicted (score=0.598)
5993	P48382	RFX5	Predicted (score=0.598)
8872	O75794	CDC123	Predicted (score=0.598)
9989	Q8TF05	PPP4R1	Predicted (score=0.598)
10951	P83916	CBX1	Predicted (score=0.598)
23062	Q9UJY4	GGA2	Predicted (score=0.598)
23190	Q92575	UBXN4	Predicted (score=0.598)
23219	Q9NVF7	FBXO28	Predicted (score=0.598)
23344	Q9BSJ8	ESYT1	Predicted (score=0.598)
54881	Q9NXF1	TEX10	Predicted (score=0.598)
79073	Q9BVC6	TMEM109	Predicted (score=0.598)
191	P23526	AHCY	Predicted (score=0.599)
1977	P06730	EIF4E	Predicted (score=0.599)
3396	Q14197	ICT1	Predicted (score=0.599)
5007	P22059	OSBP	Predicted (score=0.599)
6629	P08579	SNRPB2	Predicted (score=0.599)
6723	P19623	SRM	Predicted (score=0.599)
7803	Q93096	PTP4A1	Predicted (score=0.599)
10051	Q9NTJ3	SMC4	Predicted (score=0.599)
11252	Q9UNF0	PACSIN2	Predicted (score=0.599)
23198	Q14997	PSME4	Predicted (score=0.599)
51377	Q9Y5K5	UCHL5	Predicted (score=0.599)
79077	Q9H773	DCTPP1	Predicted (score=0.599)
80196	Q969K3	RNF34	Predicted (score=0.599)
113419	Q6UWH6	TEX261	Predicted (score=0.599)
4172	P25205	MCM3	Predicted (score=0.600)
7283	P23258	TUBG1	Predicted (score=0.600)
9337	Q9UFF9	CNOT8	Predicted (score=0.600)
10096	P61158	ACTR3	Predicted (score=0.600)
10111	Q92878	RAD50	Predicted (score=0.600)
10606	P22234	PAICS	Predicted (score=0.600)
51552	P61106	RAB14	Predicted (score=0.600)
54442	Q9NXV2	KCTD5	Predicted (score=0.600)
64834	Q9BW60	ELOVL1	Predicted (score=0.600)
353	P07741	APRT	Predicted (score=0.601)
1054	P53567	CEBPG	Predicted (score=0.601)
1495	P35221	CTNNA1	Predicted (score=0.601)
9040	P61081	UBE2M	Predicted (score=0.601)
27238	Q92917	GPKOW	Predicted (score=0.601)
55705	Q96P70	IPO9	Predicted (score=0.601)
79707	Q5SY16	NOL9	Predicted (score=0.601)
80349	Q9GZS3	WDR61	Predicted (score=0.601)
114049	O43709	WBSCR22	Predicted (score=0.601)
114932	Q96HT8	MRFAP1L1	Predicted (score=0.601)
2802	Q08378	GOLGA3	Predicted (score=0.602)
5315	P14618	PKM	Predicted (score=0.602)
5606	P46734	MAP2K3	Predicted (score=0.602)
5887	P54727	RAD23B	Predicted (score=0.602)
9114	P61421	ATP6V0D1	Predicted (score=0.602)
9529	Q9UL15	BAG5	Predicted (score=0.602)
9538	O14681	EI24	Predicted (score=0.602)
10092	O15511	ARPC5	Predicted (score=0.602)
10094	O15145	ARPC3	Predicted (score=0.602)
10121	P61163	ACTR1A	Predicted (score=0.602)
10956	Q13438	OS9	Predicted (score=0.602)
22992	Q9Y2K7	KDM2A	Predicted (score=0.602)
23203	Q10713	PMPCA	Predicted (score=0.602)
55795	Q5JVF3	PCID2	Predicted (score=0.602)
56005	Q969H8	C19orf10	Predicted (score=0.602)
60626	Q9NPQ8	RIC8A	Predicted (score=0.602)
93487	Q8NDC0	MAPK1IP1L	Predicted (score=0.602)
1810	Q01658	DR1	Predicted (score=0.603)
3831	Q07866	KLC1	Predicted (score=0.603)
5393	Q06265	EXOSC9	Predicted (score=0.603)
7270	Q15361	TTF1	Predicted (score=0.603)
7295	P10599	TXN	Predicted (score=0.603)
9978	P62877	RBX1	Predicted (score=0.603)
10952	P60468	SEC61B	Predicted (score=0.603)
23463	O60725	ICMT	Predicted (score=0.603)
56993	Q9NS69	TOMM22	Predicted (score=0.603)
65117	Q7L4I2	RSRC2	Predicted (score=0.603)
80308	Q8NFF5	FLAD1	Predicted (score=0.603)
682	P35613	BSG	Predicted (score=0.604)
2288	Q02790	FKBP4	Predicted (score=0.604)
2665	P50395	GDI2	Predicted (score=0.604)
2805	P17174	GOT1	Predicted (score=0.604)
4831	F6XY72	NME2	Predicted (score=0.604)
7024	Q12800	TFCP2	Predicted (score=0.604)
8607	Q9Y265	RUVBL1	Predicted (score=0.604)
10059	O00429	DNM1L	Predicted (score=0.604)
10105	P30405	PPIF	Predicted (score=0.604)
10296	Q7L5Y9	MAEA	Predicted (score=0.604)
10466	Q9UP83	COG5	Predicted (score=0.604)
10541	Q92688	ANP32B	Predicted (score=0.604)
11124	Q9UNN5	FAF1	Predicted (score=0.604)
29927	P61619	SEC61A1	Predicted (score=0.604)
509	P36542	ATP5C1	Predicted (score=0.605)
708	Q07021	C1QBP	Predicted (score=0.605)
1104	P18754	RCC1	Predicted (score=0.605)
9761	Q14165	MLEC	Predicted (score=0.605)
10314	O43813	LANCL1	Predicted (score=0.605)
23637	Q9Y3P9	RABGAP1	Predicted (score=0.605)
1312	P21964	COMT	Predicted (score=0.606)
3615	P12268	IMPDH2	Predicted (score=0.606)
6432	Q16629	SRSF7	Predicted (score=0.606)
6636	P62306	SNRPF	Predicted (score=0.606)
8772	Q13158	FADD	Predicted (score=0.606)
9318	P61201	COPS2	Predicted (score=0.606)
9320	Q14669	TRIP12	Predicted (score=0.606)
10383	P68371	TUBB4B	Predicted (score=0.606)
10528	O00567	NOP56	Predicted (score=0.606)
23435	Q13148	TARDBP	Predicted (score=0.606)
25820	Q9Y4X5	ARIH1	Predicted (score=0.606)
4953	P11926	ODC1	Predicted (score=0.607)
5160	P08559	PDHA1	Predicted (score=0.607)
6520	P08195	SLC3A2	Predicted (score=0.607)
8720	Q14703	MBTPS1	Predicted (score=0.607)
9898	Q14157	UBAP2L	Predicted (score=0.607)
10262	Q15427	SF3B4	Predicted (score=0.607)
10422	Q9BSL1	UBAC1	Predicted (score=0.607)
10440	Q99595	TIMM17A	Predicted (score=0.607)
10445	Q96EZ8	MCRS1	Predicted (score=0.607)
10797	P13995	MTHFD2	Predicted (score=0.607)
10915	O14776	TCERG1	Predicted (score=0.607)
23020	O75643	SNRNP200	Predicted (score=0.607)
24140	Q9UET6	FTSJ1	Predicted (score=0.607)
57819	Q9Y333	LSM2	Predicted (score=0.607)
90861	Q9H910	HN1L	Predicted (score=0.607)
14	Q13685	AAMP	Predicted (score=0.608)
1861	O14656	TOR1A	Predicted (score=0.608)
1975	P23588	EIF4B	Predicted (score=0.608)
4174	P33992	MCM5	Predicted (score=0.608)
4236	P55081	MFAP1	Predicted (score=0.608)
4522	P11586	MTHFD1	Predicted (score=0.608)
5306	Q00169	PITPNA	Predicted (score=0.608)
5510	Q15435	PPP1R7	Predicted (score=0.608)
5594	P28482	MAPK1	Predicted (score=0.608)
7936	P18615	NELFE	Predicted (score=0.608)
8780	O14730	RIOK3	Predicted (score=0.608)
10061	Q9UG63	ABCF2	Predicted (score=0.608)
10527	O95373	IPO7	Predicted (score=0.608)
23185	Q92615	LARP4B	Predicted (score=0.608)
26133	Q8TEL6	TRPC4AP	Predicted (score=0.608)
994	P30305	CDC25B	Predicted (score=0.609)
1019	P11802	CDK4	Predicted (score=0.609)
3838	P52292	KPNA2	Predicted (score=0.609)
6760	Q15532	SS18	Predicted (score=0.609)
7411	P61758	VBP1	Predicted (score=0.609)
7979	P60896	SHFM1	Predicted (score=0.609)
8669	O75822	EIF3J	Predicted (score=0.609)
10054	Q9UBT2	UBA2	Predicted (score=0.609)
10430	Q9BVK8	TMEM147	Predicted (score=0.609)
51433	Q9UJX4	ANAPC5	Predicted (score=0.609)
387	P61586	RHOA	Predicted (score=0.610)
440	P08243	ASNS	Predicted (score=0.610)
2971	Q92664	GTF3A	Predicted (score=0.610)
5757	P06454	PTMA	Predicted (score=0.610)
5878	P51148	RAB5C	Predicted (score=0.610)
5905	P46060	RANGAP1	Predicted (score=0.610)
6259	P34925	RYK	Predicted (score=0.610)
6728	P09132	SRP19	Predicted (score=0.610)
7430	P15311	EZR	Predicted (score=0.610)
7453	P23381	WARS	Predicted (score=0.610)
8449	O60231	DHX16	Predicted (score=0.610)
8662	P55884	EIF3B	Predicted (score=0.610)
8930	O95243	MBD4	Predicted (score=0.610)
10664	P49711	CTCF	Predicted (score=0.610)
11100	Q9BUJ2	HNRNPUL1	Predicted (score=0.610)
11140	Q16543	CDC37	Predicted (score=0.610)
22907	Q7L2E3	DHX30	Predicted (score=0.610)
51031	Q9HC38	GLOD4	Predicted (score=0.610)
94239	Q71UI9	H2AFV	Predicted (score=0.610)
553115	Q9UBV8	PEF1	Predicted (score=0.610)
1994	Q15717	ELAVL1	Predicted (score=0.611)
2521	P35637	FUS	Predicted (score=0.611)
5214	Q01813	PFKP	Predicted (score=0.611)
5876	P53611	RABGGTB	Predicted (score=0.611)
5981	P35251	RFC1	Predicted (score=0.611)
6637	P62308	SNRPG	Predicted (score=0.611)
6882	Q15544	TAF11	Predicted (score=0.611)
7385	P22695	UQCRC2	Predicted (score=0.611)
8165	Q92667	AKAP1	Predicted (score=0.611)
9296	Q16864	ATP6V1F	Predicted (score=0.611)
10483	Q15437	SEC23B	Predicted (score=0.611)
1642	Q16531	DDB1	Predicted (score=0.612)
1854	P33316	DUT	Predicted (score=0.612)
2961	P29084	GTF2E2	Predicted (score=0.612)
3301	P31689	DNAJA1	Predicted (score=0.612)
5245	P35232	PHB	Predicted (score=0.612)
5685	P25789	PSMA4	Predicted (score=0.612)
6464	P29353	SHC1	Predicted (score=0.612)
7027	Q14186	TFDP1	Predicted (score=0.612)
9521	O43324	EEF1E1	Predicted (score=0.612)
9939	Q9Y5S9	RBM8A	Predicted (score=0.612)
10134	P51572	BCAP31	Predicted (score=0.612)
10381	Q13509	TUBB3	Predicted (score=0.612)
10492	O60506	SYNCRIP	Predicted (score=0.612)
23214	Q96QU8	XPO6	Predicted (score=0.612)
51018	Q9Y3B9	RRP15	Predicted (score=0.612)
79053	Q9BVK2	ALG8	Predicted (score=0.612)
3692	P56537	EIF6	Predicted (score=0.613)
5514	Q96QC0	PPP1R10	Predicted (score=0.613)
5955	Q14257	RCN2	Predicted (score=0.613)
6118	P15927	RPA2	Predicted (score=0.613)
6301	P49591	SARS	Predicted (score=0.613)
6879	Q15545	TAF7	Predicted (score=0.613)
8896	P41223	BUD31	Predicted (score=0.613)
25844	Q9GZM5	YIPF3	Predicted (score=0.613)
2958	P52657	GTF2A2	Predicted (score=0.614)
4670	P52272	HNRNPM	Predicted (score=0.614)
8603	P78312	FAM193A	Predicted (score=0.614)
8892	P49770	EIF2B2	Predicted (score=0.614)
9191	O75618	DEDD	Predicted (score=0.614)
9589	Q15007	WTAP	Predicted (score=0.614)
10199	O00566	MPHOSPH10	Predicted (score=0.614)
10469	O43615	TIMM44	Predicted (score=0.614)
10944	O00193	C11orf58	Predicted (score=0.614)
11047	Q16186	ADRM1	Predicted (score=0.614)
23246	Q14137	BOP1	Predicted (score=0.614)
54505	Q7Z478	DHX29	Predicted (score=0.614)
2618	P22102	GART	Predicted (score=0.615)
4191	P40926	MDH2	Predicted (score=0.615)
5515	P67775	PPP2CA	Predicted (score=0.615)
5931	Q16576	RBBP7	Predicted (score=0.615)
6047	P78317	RNF4	Predicted (score=0.615)
11103	Q13601	KRR1	Predicted (score=0.615)
11316	O14579	COPE	Predicted (score=0.615)
23215	Q9Y520	PRRC2C	Predicted (score=0.615)
23394	Q9H2P0	ADNP	Predicted (score=0.615)
54994	Q9NWU2	GID8	Predicted (score=0.615)
55718	A0A0C4DH01	POLR3E	Predicted (score=0.615)
377	P61204	ARF3	Predicted (score=0.616)
2773	P08754	GNAI3	Predicted (score=0.616)
3066	Q92769	HDAC2	Predicted (score=0.616)
3704	Q9BY32	ITPA	Predicted (score=0.616)
6611	P52788	SMS	Predicted (score=0.616)
7873	P55145	MANF	Predicted (score=0.616)
8467	O60264	SMARCA5	Predicted (score=0.616)
9869	Q15047	SETDB1	Predicted (score=0.616)
11260	O43592	XPOT	Predicted (score=0.616)
22887	Q9UPW0	FOXJ3	Predicted (score=0.616)
16	P49588	AARS	Predicted (score=0.617)
3189	P31942	HNRNPH3	Predicted (score=0.617)
4733	Q9Y295	DRG1	Predicted (score=0.617)
5116	O95613	PCNT	Predicted (score=0.617)
5713	P51665	PSMD7	Predicted (score=0.617)
9777	Q92544	TM9SF4	Predicted (score=0.617)
10421	O95400	CD2BP2	Predicted (score=0.617)
22948	P48643	CCT5	Predicted (score=0.617)
51491	Q9Y3C1	NOP16	Predicted (score=0.617)
84823	Q03252	LMNB2	Predicted (score=0.617)
3654	P51617	IRAK1	Predicted (score=0.618)
4591	O94972	TRIM37	Predicted (score=0.618)
4898	O43847	NRD1	Predicted (score=0.618)
5537	O00743	PPP6C	Predicted (score=0.618)
6184	P04843	RPN1	Predicted (score=0.618)
9703	Q14667	KIAA0100	Predicted (score=0.618)
10093	P59998	ARPC4	Predicted (score=0.618)
10436	Q92979	EMG1	Predicted (score=0.618)
11198	Q9Y5B9	SUPT16H	Predicted (score=0.618)
11336	O60645	EXOC3	Predicted (score=0.618)
22872	O94979	SEC31A	Predicted (score=0.618)
25843	Q9Y3A3	MOB4	Predicted (score=0.618)
55272	Q9NV31	IMP3	Predicted (score=0.618)
4676	Q99733	NAP1L4	Predicted (score=0.619)
7529	P31946	YWHAB	Predicted (score=0.619)
56339	Q86U44	METTL3	Predicted (score=0.619)
65110	Q9H1J1	UPF3A	Predicted (score=0.619)
1399	P46109	CRKL	Predicted (score=0.620)
1460	P67870	CSNK2B	Predicted (score=0.620)
3281	O75506	HSBP1	Predicted (score=0.620)
7009	P55061	TMBIM6	Predicted (score=0.620)
8480	P78406	RAE1	Predicted (score=0.620)
9601	P13667	PDIA4	Predicted (score=0.620)
9908	Q9UN86	G3BP2	Predicted (score=0.620)
10212	O00148	DDX39A	Predicted (score=0.620)
22850	Q6IQ32	ADNP2	Predicted (score=0.620)
29117	Q9NPI1	BRD7	Predicted (score=0.620)
50628	P57678	GEMIN4	Predicted (score=0.620)
55968	Q9UNZ2	NSFL1C	Predicted (score=0.620)
1453	P48730	CSNK1D	Predicted (score=0.621)
2271	P07954	FH	Predicted (score=0.621)
2673	Q06210	GFPT1	Predicted (score=0.621)
6294	Q15424	SAFB	Predicted (score=0.621)
6510	Q15758	SLC1A5	Predicted (score=0.621)
8428	Q9Y6E0	STK24	Predicted (score=0.621)
10238	P61962	DCAF7	Predicted (score=0.621)
10473	O00479	HMGN4	Predicted (score=0.621)
10776	P56211	ARPP19	Predicted (score=0.621)
292	P05141	SLC25A5	Predicted (score=0.622)
439	O43681	ASNA1	Predicted (score=0.622)
6046	P25440	BRD2	Predicted (score=0.622)
7247	Q15631	TSN	Predicted (score=0.622)
9470	O60573	EIF4E2	Predicted (score=0.622)
10048	Q96S59	RANBP9	Predicted (score=0.622)
11222	P09001	MRPL3	Predicted (score=0.622)
414149	Q8N6N7	ACBD7	Predicted (score=0.622)
163	P63010	AP2B1	Predicted (score=0.623)
1155	Q99426	TBCB	Predicted (score=0.623)
1434	P55060	CSE1L	Predicted (score=0.623)
3376	P41252	IARS	Predicted (score=0.623)
4947	O95190	OAZ2	Predicted (score=0.623)
5094	Q15366	PCBP2	Predicted (score=0.623)
5298	Q9UBF8	PI4KB	Predicted (score=0.623)
6888	P37837	TALDO1	Predicted (score=0.623)
7398	O94782	USP1	Predicted (score=0.623)
7407	P26640	VARS	Predicted (score=0.623)
9491	Q92530	PSMF1	Predicted (score=0.623)
10623	Q9BUI4	POLR3C	Predicted (score=0.623)
26121	Q8WWY3	PRPF31	Predicted (score=0.623)
171023	Q8IXJ9	ASXL1	Predicted (score=0.623)
5052	Q06830	PRDX1	Predicted (score=0.624)
5709	O43242	PSMD3	Predicted (score=0.624)
7171	P67936	TPM4	Predicted (score=0.624)
7327	P60604	UBE2G2	Predicted (score=0.624)
8880	Q96AE4	FUBP1	Predicted (score=0.624)
9656	Q14676	MDC1	Predicted (score=0.624)
10856	Q9Y230	RUVBL2	Predicted (score=0.624)
26168	Q9H4L4	SENP3	Predicted (score=0.624)
29960	Q9UI43	FTSJ2	Predicted (score=0.624)
55660	O75400	PRPF40A	Predicted (score=0.624)
537	Q15904	ATP6AP1	Predicted (score=0.625)
1022	P50613	CDK7	Predicted (score=0.625)
8562	O43583	DENR	Predicted (score=0.625)
10213	O00487	PSMD14	Predicted (score=0.625)
10236	O43390	HNRNPR	Predicted (score=0.625)
10985	Q92616	GCN1L1	Predicted (score=0.625)
471	P31939	ATIC	Predicted (score=0.626)
1432	Q16539	MAPK14	Predicted (score=0.626)
5496	O15355	PPM1G	Predicted (score=0.626)
5531	P60510	PPP4C	Predicted (score=0.626)
7174	P29144	TPP2	Predicted (score=0.626)
7317	P22314	UBA1	Predicted (score=0.626)
8615	O60763	USO1	Predicted (score=0.626)
10980	Q7L5N1	COPS6	Predicted (score=0.626)
328	P27695	APEX1	Predicted (score=0.627)
5001	O43913	ORC5	Predicted (score=0.627)
6780	O95793	STAU1	Predicted (score=0.627)
7531	P62258	YWHAE	Predicted (score=0.627)
8161	P38432	COIL	Predicted (score=0.627)
25793	Q9Y3I1	FBXO7	Predicted (score=0.627)
26574	Q9NY61	AATF	Predicted (score=0.627)
51603	Q8N6R0	METTL13	Predicted (score=0.627)
65005	Q9BYD2	MRPL9	Predicted (score=0.627)
832	P47756	CAPZB	Predicted (score=0.628)
2130	Q01844	EWSR1	Predicted (score=0.628)
3276	Q99873	PRMT1	Predicted (score=0.628)
3608	Q12905	ILF2	Predicted (score=0.628)
4140	P27448	MARK3	Predicted (score=0.628)
4802	Q13952	NFYC	Predicted (score=0.628)
5708	Q13200	PSMD2	Predicted (score=0.628)
6185	P04844	RPN2	Predicted (score=0.628)
8125	P39687	ANP32A	Predicted (score=0.628)
8895	O75131	CPNE3	Predicted (score=0.628)
9184	O43684	BUB3	Predicted (score=0.628)
10525	Q9Y4L1	HYOU1	Predicted (score=0.628)
10574	Q99832	CCT7	Predicted (score=0.628)
10808	Q92598	HSPH1	Predicted (score=0.628)
3313	P38646	HSPA9	Predicted (score=0.629)
5691	P49720	PSMB3	Predicted (score=0.629)
6774	P40763	STAT3	Predicted (score=0.629)
6905	Q15813	TBCE	Predicted (score=0.629)
7184	P14625	HSP90B1	Predicted (score=0.629)
10548	O15321	TM9SF1	Predicted (score=0.629)
11333	Q13442	PDAP1	Predicted (score=0.629)
29889	Q13823	GNL2	Predicted (score=0.629)
51582	O14977	AZIN1	Predicted (score=0.629)
23	Q8NE71	ABCF1	Predicted (score=0.630)
5433	O15514	POLR2D	Predicted (score=0.630)
5822	Q15269	PWP2	Predicted (score=0.630)
6421	P23246	SFPQ	Predicted (score=0.630)
8683	Q13242	SRSF9	Predicted (score=0.630)
9070	Q9UBL3	ASH2L	Predicted (score=0.630)
10128	P42704	LRPPRC	Predicted (score=0.630)
2926	Q12849	GRSF1	Predicted (score=0.631)
10042	Q9UGU5	HMGXB4	Predicted (score=0.631)
10549	Q13162	PRDX4	Predicted (score=0.631)
51096	Q9Y5J1	UTP18	Predicted (score=0.631)
79171	Q9BTD8	RBM42	Predicted (score=0.631)
3251	P00492	HPRT1	Predicted (score=0.632)
6950	P17987	TCP1	Predicted (score=0.632)
9100	Q14694	USP10	Predicted (score=0.632)
9948	O75083	WDR1	Predicted (score=0.632)
10575	P50991	CCT4	Predicted (score=0.632)
10920	Q99627	COPS8	Predicted (score=0.632)
10971	P27348	YWHAQ	Predicted (score=0.632)
1981	Q04637	EIF4G1	Predicted (score=0.633)
1983	P55010	EIF5	Predicted (score=0.633)
7555	P62633	CNBP	Predicted (score=0.633)
9126	Q9UQE7	SMC3	Predicted (score=0.633)
11014	P33947	KDELR2	Predicted (score=0.633)
51780	Q7LBC6	KDM3B	Predicted (score=0.633)
142	P09874	PARP1	Predicted (score=0.634)
396	P52565	ARHGDIA	Predicted (score=0.634)
2029	O43768	ENSA	Predicted (score=0.634)
7266	Q99615	DNAJC7	Predicted (score=0.634)
8833	P49915	GMPS	Predicted (score=0.634)
9698	Q14671	PUM1	Predicted (score=0.634)
9943	O95747	OXSR1	Predicted (score=0.634)
10153	Q03701	CEBPZ	Predicted (score=0.634)
10426	Q96CW5	TUBGCP3	Predicted (score=0.634)
10955	Q13530	SERINC3	Predicted (score=0.634)
23028	O60341	KDM1A	Predicted (score=0.634)
27316	P38159	RBMX	Predicted (score=0.634)
28973	Q9Y676	MRPS18B	Predicted (score=0.634)
81542	Q9H3N1	TMX1	Predicted (score=0.634)
378	P18085	ARF4	Predicted (score=0.635)
3068	P51858	HDGF	Predicted (score=0.635)
5093	Q15365	PCBP1	Predicted (score=0.635)
6731	O76094	SRP72	Predicted (score=0.635)
7419	Q9Y277	VDAC3	Predicted (score=0.635)
3836	P52294	KPNA1	Predicted (score=0.636)
5692	P28070	PSMB4	Predicted (score=0.636)
6599	Q92922	SMARCC1	Predicted (score=0.636)
6612	P55854	SUMO3	Predicted (score=0.636)
8439	Q92636	NSMAF	Predicted (score=0.636)
8533	Q9UNS2	COPS3	Predicted (score=0.636)
9690	Q15386	UBE3C	Predicted (score=0.636)
10425	O95376	ARIH2	Predicted (score=0.636)
11171	Q9Y3F4	STRAP	Predicted (score=0.636)
23016	Q15024	EXOSC7	Predicted (score=0.636)
2030	Q99808	SLC29A1	Predicted (score=0.637)
2280	P62942	FKBP1A	Predicted (score=0.637)
4678	P49321	NASP	Predicted (score=0.637)
5695	Q99436	PSMB7	Predicted (score=0.637)
9129	O43395	PRPF3	Predicted (score=0.637)
246243	O60930	RNASEH1	Predicted (score=0.637)
908	P40227	CCT6A	Predicted (score=0.638)
2617	P41250	GARS	Predicted (score=0.638)
3035	P12081	HARS	Predicted (score=0.638)
3267	P52594	AGFG1	Predicted (score=0.638)
5714	P48556	PSMD8	Predicted (score=0.638)
7073	Q01085	TIAL1	Predicted (score=0.638)
8726	O75530	EED	Predicted (score=0.638)
23761	Q9UG56	PISD	Predicted (score=0.638)
372	P48444	ARCN1	Predicted (score=0.639)
1175	P53680	AP2S1	Predicted (score=0.639)
2224	P14324	FDPS	Predicted (score=0.639)
3843	O00410	IPO5	Predicted (score=0.639)
4691	P19338	NCL	Predicted (score=0.639)
5034	P07237	P4HB	Predicted (score=0.639)
7458	Q15056	EIF4H	Predicted (score=0.639)
23082	Q5VV67	PPRC1	Predicted (score=0.639)
3326	P08238	HSP90AB1	Predicted (score=0.640)
5431	P30876	POLR2B	Predicted (score=0.640)
5725	P26599	PTBP1	Predicted (score=0.640)
6426	Q07955	SRSF1	Predicted (score=0.640)
7534	P63104	YWHAZ	Predicted (score=0.640)
3419	P50213	IDH3A	Predicted (score=0.641)
5499	P62136	PPP1CA	Predicted (score=0.641)
5901	P62826	RAN	Predicted (score=0.641)
6880	Q16594	TAF9	Predicted (score=0.641)
6917	P23193	TCEA1	Predicted (score=0.641)
22934	P49247	RPIA	Predicted (score=0.641)
813	O43852	CALU	Predicted (score=0.642)
2935	P15170	GSPT1	Predicted (score=0.642)
3183	P07910	HNRNPC	Predicted (score=0.642)
4176	P33993	MCM7	Predicted (score=0.642)
5434	P19388	POLR2E	Predicted (score=0.642)
7203	P49368	CCT3	Predicted (score=0.642)
7874	Q93009	USP7	Predicted (score=0.642)
8894	P20042	EIF2S2	Predicted (score=0.642)
10330	Q9Y2B0	CNPY2	Predicted (score=0.642)
2956	P52701	MSH6	Predicted (score=0.643)
51690	Q9UK45	LSM7	Predicted (score=0.643)
833	P49589	CARS	Predicted (score=0.644)
2023	P06733	ENO1	Predicted (score=0.644)
5216	P07737	PFN1	Predicted (score=0.644)
8106	Q86U42	PABPN1	Predicted (score=0.644)
10598	O95433	AHSA1	Predicted (score=0.644)
1786	P26358	DNMT1	Predicted (score=0.645)
3015	P0C0S5	H2AFZ	Predicted (score=0.645)
6742	Q04837	SSBP1	Predicted (score=0.645)
8761	Q13310	PABPC4	Predicted (score=0.645)
9425	Q9Y232	CDYL	Predicted (score=0.645)
642	Q13867	BLMH	Predicted (score=0.646)
8668	Q13347	EIF3I	Predicted (score=0.646)
9188	Q9NR30	DDX21	Predicted (score=0.646)
9790	Q14692	BMS1	Predicted (score=0.646)
9933	Q15397	KIAA0020	Predicted (score=0.646)
10419	O14744	PRMT5	Predicted (score=0.646)
10432	A0A0S2Z567	RBM14	Predicted (score=0.646)
26097	Q9Y3Y2	CHTOP	Predicted (score=0.646)
6472	P34897	SHMT2	Predicted (score=0.647)
9555	O75367	H2AFY	Predicted (score=0.647)
2782	P62873	GNB1	Predicted (score=0.648)
23367	Q6PKG0	LARP1	Predicted (score=0.648)
79084	Q9BQA1	WDR77	Predicted (score=0.648)
3609	Q12906	ILF3	Predicted (score=0.649)
5707	Q99460	PSMD1	Predicted (score=0.649)
5928	Q09028	RBBP4	Predicted (score=0.649)
7019	Q00059	TFAM	Predicted (score=0.649)
7965	Q13155	AIMP2	Predicted (score=0.649)
10989	Q16891	IMMT	Predicted (score=0.649)
1108	Q14839	CHD4	Predicted (score=0.650)
4841	Q15233	NONO	Predicted (score=0.650)
6734	P08240	SRPR	Predicted (score=0.650)
7165	O43399	TPD52L2	Predicted (score=0.650)
7296	Q16881	TXNRD1	Predicted (score=0.650)
7919	Q13838	DDX39B	Predicted (score=0.651)
158	P30566	ADSL	Predicted (score=0.652)
2976	Q8WUA4	GTF3C2	Predicted (score=0.652)
5411	Q9H307	PNN	Predicted (score=0.652)
5689	P20618	PSMB1	Predicted (score=0.652)
10652	O15498	YKT6	Predicted (score=0.652)
1615	P14868	DARS	Predicted (score=0.653)
9410	Q96DI7	SNRNP40	Predicted (score=0.653)
52	P24666	ACP1	Predicted (score=0.654)
6897	P26639	TARS	Predicted (score=0.654)
22929	P49903	SEPHS1	Predicted (score=0.654)
54107	Q9NRF9	POLE3	Predicted (score=0.654)
55854	Q8WU90	ZC3H15	Predicted (score=0.654)
9669	O60841	EIF5B	Predicted (score=0.655)
27429	O43464	HTRA2	Predicted (score=0.655)
5982	P35250	RFC2	Predicted (score=0.656)
9804	Q15388	TOMM20	Predicted (score=0.656)
5226	P52209	PGD	Predicted (score=0.657)
9221	Q14978	NOLC1	Predicted (score=0.657)
865	Q13951	CBFB	Predicted (score=0.658)
1660	Q08211	DHX9	Predicted (score=0.658)
1973	P60842	EIF4A1	Predicted (score=0.658)
3182	Q99729	HNRNPAB	Predicted (score=0.658)
3190	P61978	HNRNPK	Predicted (score=0.658)
7353	Q92890	UFD1L	Predicted (score=0.659)
7756	O43670	ZNF207	Predicted (score=0.659)
8451	Q13619	CUL4A	Predicted (score=0.659)
220988	P51991	HNRNPA3	Predicted (score=0.659)
3192	Q00839	HNRNPU	Predicted (score=0.660)
5976	Q92900	UPF1	Predicted (score=0.660)
9784	Q15036	SNX17	Predicted (score=0.660)
10487	Q01518	CAP1	Predicted (score=0.660)
84516	Q9BTE1	DCTN5	Predicted (score=0.660)
6418	Q01105	SET	Predicted (score=0.661)
5987	P14373	TRIM27	Predicted (score=0.662)
203068	P07437	TUBB	Predicted (score=0.662)
6434	P62995	TRA2B	Predicted (score=0.664)
6428	P84103	SRSF3	Predicted (score=0.665)
9688	Q8N1F7	NUP93	Predicted (score=0.665)
8454	Q13616	CUL1	Predicted (score=0.666)
23165	Q92621	NUP205	Predicted (score=0.666)
55308	Q9NUU7	DDX19A	Predicted (score=0.666)
9520	P55786	NPEPPS	Predicted (score=0.667)
6117	P27694	RPA1	Predicted (score=0.668)
6240	P23921	RRM1	Predicted (score=0.668)
7334	P61088	UBE2N	Predicted (score=0.668)
10945	P24390	KDELR1	Predicted (score=0.668)
9533	O15160	POLR1C	Predicted (score=0.669)
23450	Q15393	SF3B3	Predicted (score=0.669)
4074	P20645	M6PR	Predicted (score=0.671)
7319	P49459	UBE2A	Predicted (score=0.671)
22919	Q15691	MAPRE1	Predicted (score=0.671)
51729	Q9Y2W2	WBP11	Predicted (score=0.672)
8661	Q14152	EIF3A	Predicted (score=0.673)
2058	P07814	EPRS	Predicted (score=0.674)
8295	Q9Y4A5	TRRAP	Predicted (score=0.676)
9128	O43172	PRPF4	Predicted (score=0.678)
9775	P38919	EIF4A3	Predicted (score=0.678)
9793	Q14008	CKAP5	Predicted (score=0.678)
10146	Q13283	G3BP1	Predicted (score=0.678)
10250	Q8IYB3	SRRM1	Predicted (score=0.680)
47	P53396	ACLY	Predicted (score=0.682)
8886	Q9NVP1	DDX18	Predicted (score=0.683)
5591	P78527	PRKDC	Predicted (score=0.684)
9733	Q15020	SART3	Predicted (score=0.684)
11137	Q13610	PWP1	Predicted (score=0.684)
22916	P52298	NCBP2	Predicted (score=0.686)
[truncated: 3 more rows]

## Sheet: Sheet 2
Sheet 2 - List of complexes enriched with the 2,001 HDFs
Complex ID	Complex name	Number of proteins	Number of HDFs	q-value (HDFs)	Number of HIV-targets	q-value (HIV-targets)
351	Spliceosome	143	81	2.49795e-49	52	1.36305e-31
1181	C complex spliceosome	80	46	4.6215e-28	35	1.3104e-24
193	PA700-20S-PA28 complex	36	28	2.1255e-22	20	8.03045e-17
181	26S proteasome	22	18	7.45875e-15	18	1.16164e-19
2825	BRCA1-RNA polymerase II complex	26	19	3.2877e-14	22	1.3104e-24
103	RNA polymerase II holoenzyme complex	24	18	7.878e-14	22	5.3235e-26
2685	RNA polymerase II (RNAPII)	17	14	1.2285e-11	16	1.47713e-19
2755	17S U2 snRNP	33	19	1.29285e-11	15	2.94517e-11
32	PA700 complex	20	15	1.29285e-11	7	5.715e-05
1332	Large Drosha complex	20	15	1.29285e-11	14	6.435e-14
194	PA28gamma-20S proteasome	15	13	1.60875e-11	14	5.7915e-17
1183	CDC5L complex	30	18	1.60875e-11	14	1.0218e-10
2686	BRCA1-core RNA polymerase II complex	13	12	2.466e-11	12	1.73306e-14
192	PA28-20S proteasome	16	13	6.56036e-11	13	2.75982e-14
191	20S proteasome	14	12	1.3923e-10	13	1.05788e-15
104	RNA polymerase II core complex	12	11	2.40216e-10	12	1.71e-15
1335	SNW1 complex	18	12	1.86512e-08	12	1.20033e-11
728	CSA-POLIIa complex	13	10	5.72e-08	11	1.56488e-12
3040	Multisynthetase complex	11	9	1.45326e-07	11	2.89575e-14
726	DDB2 complex	12	9	4.90286e-07	11	2.86929e-13
727	CSA complex	12	9	4.90286e-07	10	2.65339e-11
778	LARC complex (LCR-associated remodeling complex)	19	11	6.33326e-07	17	8.0925e-20
5450	Mediator complex	27	13	6.33326e-07	0	-
5613	Emerin complex 25	16	10	9.2664e-07	8	8.424e-07
282	SNF2h-cohesin-NuRD complex	16	10	9.2664e-07	10	2.08703e-09
1097	eIF3 complex (EIF3S6, EIF3S5, EIF3S4, EIF3S3, EIF3S6IP, EIF3S2, EIF3S9, EIF3S12, EIF3S10, EIF3S8, EIF3S1, EIF3S7, PCID1)	13	9	1.19475e-06	12	1.73306e-14
126	CCT complex (chaperonin containing TCP1 complex)	8	7	2.68667e-06	0	-
713	BRG1-SIN3A complex	14	9	2.78379e-06	9	1.0465e-08
1230	WINAC complex	14	9	2.78379e-06	9	1.0465e-08
803	BRG1-SIN3A-HDAC containing SWI/SNF remodeling complex I	11	8	3.22694e-06	8	2.13652e-08
3082	DGCR8 multiprotein complex	11	8	3.22694e-06	10	5.1714e-12
3055	Nop56p-associated pre-rRNA complex	104	25	4.88109e-06	39	1.3104e-24
714	BRM-SIN3A complex	15	9	5.70818e-06	10	8.60786e-10
433	BASC complex (BRCA1-associated genome surveillance complex)	12	8	7.98943e-06	4	0.003328
742	eIF3 complex (EIF3S6, EIF3S5, EIF3S4, EIF3S3, EIF3S6IP, EIF3S2, EIF3S9, EIF3S12, EIF3S10, EIF3S8, EIF3S1, EIF3S7)	12	8	7.98943e-06	11	2.86929e-13
710	Brg1-associated complex I	9	7	8.22162e-06	6	2.69559e-06
807	BRG1-associated complex	9	7	8.22162e-06	6	2.69559e-06
430	18S U11/U12 snRNP	24	11	8.75961e-06	10	2.34e-07
5199	Kinase maturation complex 1	16	9	1.00181e-05	7	1.14892e-05
739	SIN3-ING1b complex II	16	9	1.00181e-05	12	1.56488e-12
5233	TNF-alpha/NF-kappa B signaling complex 5	25	11	1.34835e-05	9	3.03859e-06
2639	HES1 promoter-Notch enhancer complex	13	8	1.61571e-05	7	2.30226e-06
642	CtBP complex	17	9	1.70625e-05	5	0.00158708
814	Postsplicing complex	7	6	1.70625e-05	1	0.334106
811	FCP1-associated protein complex	7	6	1.70625e-05	4	0.000343929
614	NRD complex (Nucleosome remodeling and deacetylation complex)	7	6	1.70625e-05	5	1.425e-05
924	Toposome	7	6	1.70625e-05	6	3.38178e-07
3063	Brg1-associated complex II	7	6	1.70625e-05	6	3.38178e-07
238	SWI-SNF chromatin remodeling-related-BRCA1 complex	10	7	1.85824e-05	7	2.583e-07
1252	EBAFa complex	10	7	1.85824e-05	7	2.583e-07
1749	SMN-PolII-RHA complex	10	7	1.85824e-05	7	2.583e-07
549	DRIP complex	14	8	2.7105e-05	0	-
6858	CHTOP-methylosome complex	5	5	2.7105e-05	2	0.0300453
1171	c-MYC-ATPase-helicase complex	5	5	2.7105e-05	4	6.75e-05
4403	EIF3 complex (EIF3A, EIF3B, EIF3G, EIF3I, EIF3J)	5	5	2.7105e-05	4	6.75e-05
6985	ProTalpha C5 complex	5	5	2.7105e-05	4	6.75e-05
889	MTA1-HDAC core complex	5	5	2.7105e-05	5	1.00482e-06
1191	RNA pol II containing coactivator complex Tat-SF	5	5	2.7105e-05	5	1.00482e-06
6289	prohibitin 2 complex, mitochondrial	5	5	2.7105e-05	5	1.00482e-06
7299	ANP32A-ANP32B-PSMA3-PTMA-SLC25A5 complex	5	5	2.7105e-05	5	1.00482e-06
5615	Emerin complex 52	23	10	3.27025e-05	11	1.04046e-08
1257	ALL-1 supercomplex	28	11	3.45339e-05	19	2.9315e-18
284	CRSP complex	11	7	3.78422e-05	0	-
7372	BRD7-SWI\u2013SNF complex	11	7	3.78422e-05	6	1.23158e-05
785	Exon junction complex	8	6	4.51654e-05	1	0.372843
3135	TLE1 corepressor complex (MASH1 promoter-corepressor complex)	8	6	4.51654e-05	5	3.35461e-05
2174	COP9 signalosome complex	8	6	4.51654e-05	7	2.45939e-08
587	NuRD.1 complex	8	6	4.51654e-05	8	2.10234e-10
300	PC2 complex	12	7	7.6462e-05	1	0.510319
7443	Exosome	12	7	7.6462e-05	3	0.0238738
806	BRM-SIN3A-HDAC complex	12	7	7.6462e-05	8	5.57471e-08
781	URI complex (Unconventional prefoldin RPB5 Interactor)	9	6	0.000112667	5	6.75e-05
711	Brm-associated complex	9	6	0.000112667	6	2.69559e-06
6838	IGF2BP1 complex	9	6	0.000112667	7	9.32866e-08
2179	CNS-P53 complex	9	6	0.000112667	8	1.612e-09
6129	CBP80/20- dependent translation complex	6	5	0.000112667	1	0.295043
1199	Oligosaccharyltransferase complex (Stt3A variant)	6	5	0.000112667	2	0.0428769
5432	Sororin-cohesin complex	6	5	0.000112667	3	0.00366261
1768	CPSF6-EWSR1-ITCH-NUDT21-POLR2A-UBAP2L complex	6	5	0.000112667	4	0.000182382
7298	ACTB-ANP32A-C1QBP-PSMA1-PTMA-PSMA1 complex	6	5	0.000112667	5	4.61986e-06
886	MTA1 complex	6	5	0.000112667	6	6.90962e-08
909	ARC92-Mediator complex	13	7	0.000130929	1	0.540287
1223	H2AX complex, isolated from cells without IR exposure	13	7	0.000130929	11	1.56488e-12
5386	MLL1-WDR5 complex	27	10	0.000130929	8	5.53256e-05
2721	HCF-1 complex	18	8	0.000189953	11	3.69926e-10
910	CRSP-Mediator 2 complex	10	6	0.00021651	0	-
808	BRM-associated complex	10	6	0.00021651	6	6.00955e-06
1239	EBAFb complex	10	6	0.00021651	6	6.00955e-06
964	BRCA1-RAD50-MRE11-NBS1 complex	4	4	0.00021651	0	-
619	MRE11A-RAD50-NBN-TRF2 complex	4	4	0.00021651	0	-
819	20S methylosome-SmD complex	4	4	0.00021651	0	-
2218	MDC1-MRE11-RAD50-NBS1 complex	4	4	0.00021651	0	-
627	MRN-TRRAP complex (MRE11A-RAD50-NBN-TRRAP complex)	4	4	0.00021651	1	0.209766
1347	NPC subcomplex (NUP98, NUP107, NUP133, NUP160)	4	4	0.00021651	1	0.209766
2653	MYC-MAX-KAT2A-TRRAP complex	4	4	0.00021651	2	0.0191953
6988	ProTalpha C8 complex	4	4	0.00021651	3	0.000851161
4389	EIF3 core complex (EIF3A, EIF3B, EIF3G, EIF3I)	4	4	0.00021651	4	1.59588e-05
27	Arp2/3 protein complex	7	5	0.000290228	0	-
561	LSm1-7 complex	7	5	0.000290228	0	-
562	LSm2-8 complex	7	5	0.000290228	0	-
61	Mi2/NuRD complex	7	5	0.000290228	7	3.9195e-09
570	p300-CBP-p270-SWI/SNF complex	7	5	0.000290228	7	3.9195e-09
1226	H2AX complex I	7	5	0.000290228	7	3.9195e-09
288	ARC complex	15	7	0.000340971	2	0.187536
1068	12S U11 snRNP	15	7	0.000340971	5	0.000851161
2948	Respiratory chain complex I (incomplete intermediate), mitochondrial	11	6	0.000389632	0	-
929	CEN complex	37	11	0.000414967	11	1.72321e-06
535	TRAP complex	16	7	0.000542455	3	0.0503894
493	DAB complex	16	7	0.000542455	3	0.0503894
1141	CF IIAm complex (Cleavage factor IIAm complex)	16	7	0.000542455	6	0.000137296
1746	SMN containing complex	8	5	0.00064	2	0.0732931
835	6S methyltransferase and RG-containing Sm proteins complex	8	5	0.00064	3	0.00880996
2600	BRD4 complex	8	5	0.00064	3	0.00880996
434	BASC (Ab 80) complex (BRCA1-associated genome surveillance complex)	8	5	0.00064	4	0.000654194
1251	BAF complex	8	5	0.00064	6	1.0595e-06
5183	DNA-PK-Ku-eIF2-NF90-NF45 complex	8	5	0.00064	6	1.0595e-06
888	MTA2 complex	8	5	0.00064	8	2.10234e-10
1111	DNA synthesome complex (17 subunits)	17	7	0.0007605	7	1.65286e-05
632	Anti-HDAC2 complex	17	7	0.0007605	8	1.26643e-06
7292	EIF2B1-EIF2B2-EIF2B3-EIF2B4-EIF2B5 complex	5	4	0.0007605	0	-
7593	AKAP13-MAP2K3-MAP3K20-MAPK14-PKN1 complex	5	4	0.0007605	0	-
3071	CTLH complex	5	4	0.0007605	1	0.254404
754	Exon junction complex (EIF4A3, MLN51, UPF3B, MAGOH, Y14)	5	4	0.0007605	2	0.0300453
1176	CRM1-RAN-PHAX-CBC complex (cap binding complex)	5	4	0.0007605	2	0.0300453
1767	CPSF6-ITCH-NUDT21-POLR2A-UBAP2L complex	5	4	0.0007605	3	0.00194304
5179	NCOA6-DNA-PK-Ku-PARP1 complex	5	4	0.0007605	3	0.00194304
525	TIP60 histone acetylase complex	5	4	0.0007605	5	1.00482e-06
938	FACT complex, UV-activated	5	4	0.0007605	5	1.00482e-06
3048	mSin3A complex	5	4	0.0007605	5	1.00482e-06
4392	EIF3 complex (EIF3A, EIF3B, EIF3G, EIF3I, EIF3C)	5	4	0.0007605	5	1.00482e-06
1004	RC complex during S-phase of cell cycle	13	6	0.00100726	8	1.22043e-07
1005	RC complex during G2/M-phase of cell cycle	13	6	0.00100726	8	1.22043e-07
3066	RNA polymerase II complex, chromatin structure modifying	13	6	0.00100726	12	1.73306e-14
7581	ESR1-TRAP/Mediator coactivator-complex	18	7	0.001066	4	0.012751
7582	ESR2-TRAP/Mediator coactivator complex	18	7	0.001066	4	0.012751
87	Nup 107-160 subcomplex	9	5	0.00112404	3	0.0109613
643	CtBP core complex	9	5	0.00112404	4	0.000991479
1238	PBAF complex (Polybromo- and BAF containing complex)	9	5	0.00112404	6	2.69559e-06
1728	CTCF-nucleophosmin-PARP-HIS-KPNA-LMNA-TOP complex	9	5	0.00112404	6	2.69559e-06
685	MeCP1 complex	9	5	0.00112404	9	1.10025e-11
6888	v-ATPase-Ragulator-AXIN/LKB1-AMPK complex	14	6	0.00153	0	-
287	ARC-L complex	14	6	0.00153	2	0.174375
547	SMCC complex	14	6	0.00153	3	0.0357696
1081	MRN complex (MRE11-RAD50-NBN complex)	3	3	0.00154375	0	-
436	BASC (Ab C-20) complex (BRCA1-associated genome surveillance complex)	3	3	0.00154375	0	-
833	6S methyltransferase complex	3	3	0.00154375	0	-
2838	MEP50-PRMT5-ICLN complex	3	3	0.00154375	0	-
1221	TFIIA-TRF2 complex	3	3	0.00154375	0	-
2767	RAD50-MRE11-NBN-p200-p350 complex	3	3	0.00154375	0	-
3544	COG2-COG3-COG4 subcomplex	3	3	0.00154375	0	-
6283	SIVA1-XIAP-TAK1 complex	3	3	0.00154375	1	0.174375
860	DNMT1-EHMT2-PCNA complex	3	3	0.00154375	2	0.0108729
934	FACT-NEK9 complex	3	3	0.00154375	2	0.0108729
2814	BRCA1-HDAC1-HDAC2 complex	3	3	0.00154375	2	0.0108729
4399	EIF3 complex (EIF3B, EIF3J, EIF3I)	3	3	0.00154375	2	0.0108729
5293	ETS2-SMARCA4-INI1 complex	3	3	0.00154375	2	0.0108729
6141	Importin alpha-CAS-RanGTP complex	3	3	0.00154375	2	0.0108729
6935	MYC-TRRAP-KAT2A complex	3	3	0.00154375	2	0.0108729
2722	Ubiquitin E3 ligase (DDB1, CUL4A, RBX1)	3	3	0.00154375	3	0.000256624
1173	TIP49-TIP48-BAF53 complex	3	3	0.00154375	3	0.000256624
1554	RANBP1-RAN-KPNB1 complex	3	3	0.00154375	3	0.000256624
2603	Transcription elongation factor complex (SUPT5H, CDK9, CCNT1)	3	3	0.00154375	3	0.000256624
2605	CCNT1- CDK9-GRN complex	3	3	0.00154375	3	0.000256624
3618	GammaH2AFX-NDHII-Ku70-DNA complex	3	3	0.00154375	3	0.000256624
4395	EIF3 complex (EIF3B, EIF3G, EIF3I)	3	3	0.00154375	3	0.000256624
5363	Actin-ribonucleoprotein complex (POLR2A, GTF2F1, HNRNPU)	3	3	0.00154375	3	0.000256624
6488	CUL4A-DDB1-EED complex	3	3	0.00154375	3	0.000256624
6493	CUL4A-DDB1-WDR57 complex	3	3	0.00154375	3	0.000256624
6494	CUL4A-DDB1-WDR61 complex	3	3	0.00154375	3	0.000256624
6987	ProTalpha C7 complex	3	3	0.00154375	3	0.000256624
834	20S methylosome and RG-containing Sm protein complex	6	4	0.00154375	0	-
2217	MDC1-MRN-ATM-FANCD2 complex	6	4	0.00154375	0	-
755	Exon junction complex (EIF4A3, MLN51, UPF3B, MAGOH, Y14, PYM)	6	4	0.00154375	2	0.0428769
435	BASC (Ab 81) complex (BRCA1-associated genome surveillance complex)	6	4	0.00154375	3	0.00366261
5209	Ubiquilin-proteasome complex	6	4	0.00154375	3	0.00366261
387	MCM complex	6	4	0.00154375	4	0.000182382
2638	HES1 promoter corepressor complex	6	4	0.00154375	4	0.000182382
3102	DHX9-ADAR-vigilin-DNA-PK-Ku antigen complex	6	4	0.00154375	4	0.000182382
2599	POLR2A-CCNT1-CDK9-NCL-LEM6-CPSF2 complex	6	4	0.00154375	5	4.61986e-06
1166	p400-associated complex	6	4	0.00154375	6	6.90962e-08
822	mRNA decay complex (UPF1, UPF2, UPF3B, DCP2, XRN1, XRN2, EXOSC2, EXOSC4, EXOSC10, PARN)	10	5	0.0015569	0	-
867	TRAP-SMCC mediator complex	10	5	0.0015569	0	-
2904	Respiratory chain complex I (intermediate VII/650kD), mitochondrial	10	5	0.0015569	0	-
6247	BBS-chaperonin complex	10	5	0.0015569	0	-
6131	SELK multiprotein complex	10	5	0.0015569	3	0.01495
438	GCN5-TRRAP histone acetyltransferase complex	10	5	0.0015569	4	0.00158086
86	NUMAC complex (nucleosomal methylation activator complex)	10	5	0.0015569	7	2.583e-07
2829	RSmad complex	10	5	0.0015569	7	2.583e-07
1413	NCOR1 complex	10	5	0.0015569	8	6.80598e-09
492	DA complex	15	6	0.00178563	2	0.187536
1108	DNA synthesome complex (15 subunits)	15	6	0.00178563	6	9.1e-05
2905	Respiratory chain complex I (intermediate), mitochondrial	11	5	0.00261583	0	-
441	TFTC-type histone acetyl transferase complex	11	5	0.00261583	2	0.130258
563	F1F0-ATP synthase, mitochondrial	16	6	0.00262647	6	0.000137296
5614	Emerin complex 32	22	7	0.0029678	12	2.90727e-10
2884	Respiratory chain complex I (early intermediate NDUFAF1 assembly), mitochondrial	7	4	0.0029678	0	-
1189	DNA double-strand break end-joining complex	7	4	0.0029678	1	0.334106
2766	TERF2-RAP1 complex	7	4	0.0029678	1	0.334106
1200	Oligosaccharyltransferase complex (Stt3B variant)	7	4	0.0029678	2	0.0569739
7376	BRD7-CBP-SWI\u2013SNF complex	7	4	0.0029678	2	0.0569739
832	Anti-Sm protein complex	7	4	0.0029678	3	0.00573253
698	SIN3-HDAC-SAP30-ARID4 complex	7	4	0.0029678	5	1.425e-05
732	SIN3 complex	7	4	0.0029678	6	3.38178e-07
283	Sin3 complex	7	4	0.0029678	6	3.38178e-07
650	HDAC2-asscociated core complex	7	4	0.0029678	6	3.38178e-07
605	TIM (TIM17A, TIM17B, TIM23, TIM44) complex, mitochondrial	4	3	0.00447052	0	-
784	SMG-1-UPF-ERF1-ERF3 complex (SURF)	4	3	0.00447052	0	-
5253	MNK1-eIF4F complex	4	3	0.00447052	0	-
7291	EIF2B2-EIF2B3-EIF2B4-EIF2B5 complex	4	3	0.00447052	0	-
165	Cohesin-SA1 complex	4	3	0.00447052	1	0.209766
166	Cohesin-SA2 complex	4	3	0.00447052	1	0.209766
639	RANBPM-Muskelin-TWA1-HSMpp8 complex	4	3	0.00447052	1	0.209766
6290	Ubiquitin E3 ligase (DDB1, DYRK2, EDD, VPRBP)	4	3	0.00447052	1	0.209766
6303	DDX11-RAD21-SMC1A-SMC3 complex	4	3	0.00447052	1	0.209766
7126	HSPA9-GRPEL1-GRPEL2-TIMM44 complex	4	3	0.00447052	1	0.209766
7381	DCS complex	4	3	0.00447052	1	0.209766
234	HuCHRAC complex	4	3	0.00447052	2	0.0191953
769	Exon junction complex (EIF4A3, MLN51, MAGOH, Y14)	4	3	0.00447052	2	0.0191953
1288	DCS complex (PTBP1, PTBP2, HNRPH1, HNRPF)	4	3	0.00447052	2	0.0191953
5176	MGC1-DNA-PKcs-Ku complex	4	3	0.00447052	2	0.0191953
1148	snRNP-free U1A (SF-A) complex	4	3	0.00447052	3	0.000851161
1769	CPSF6-ITCH-NUDT21-POLR2A complex	4	3	0.00447052	3	0.000851161
2172	Ubiquitin E3 ligase (CDT1, DDB1, CUL4A, RBX1)	4	3	0.00447052	3	0.000851161
6817	Ubiquitin E3 ligase (FBXO18, SKP1A, CUL1, RBX1)	4	3	0.00447052	3	0.000851161
2601	P-TEFb-BRD4-TRAP220 complex	4	3	0.00447052	3	0.000851161
2719	Casein kinase II-HMG1 complex	4	3	0.00447052	3	0.000851161
6875	CRBN-DDB1-CUL4A-RBX1 E3 ubiquitin ligase	4	3	0.00447052	3	0.000851161
1052	Ubiquitin E3 ligase (FBXW11, SKP1A, CUL1, RBX1)	4	3	0.00447052	4	1.59588e-05
2852	Brg1-based SWI/SNF complex	4	3	0.00447052	4	1.59588e-05
3556	COG complex	8	4	0.00483369	0	-
2815	BRCA1-BARD1-BACH1-DNA damage complex II	8	4	0.00483369	0	-
5268	TNF-alpha/NF-kappa B signaling complex 7	8	4	0.00483369	2	0.0732931
1737	SF3b complex	8	4	0.00483369	4	0.000654194
696	BRMS1-SIN3-HDAC complex	8	4	0.00483369	5	3.35461e-05
787	NuA4/Tip60-HAT complex B	8	4	0.00483369	6	1.0595e-06
3142	CAMK2-delta-MASH1 promoter-coactivator complex	8	4	0.00483369	6	1.0595e-06
1098	DNA synthesome complex (13 subunits)	13	5	0.00518634	4	0.00441735
6859	HRD1 complex	13	5	0.00518634	5	0.000448288
1155	Integrator-RNAPII complex	14	5	0.00745207	2	0.174375
5266	TNF-alpha/NF-kappa B signaling complex 6	14	5	0.00745207	2	0.174375
6665	ATAC complex, YEATS2-linked	14	5	0.00745207	6	6.20725e-05
96	Anaphase-promoting complex	9	4	0.007722	3	0.0109613
1114	5S-DNA-TFIIIA-TFIIIC2-TFIIIB subcomplex	9	4	0.007722	3	0.0109613
592	SAP complex (Sin3-associated protein complex)	9	4	0.007722	5	6.75e-05
646	HDAC1-associated protein complex	9	4	0.007722	6	2.69559e-06
738	SIN3-ING1b complex I	9	4	0.007722	6	2.69559e-06
3137	MASH1 promoter-coactivator complex	9	4	0.007722	6	2.69559e-06
7285	HEXIM1-DNA-PK-paraspeckle components-ribonucleoprotein complex	9	4	0.007722	6	2.69559e-06
1036	TFIIH transcription factor complex	9	4	0.007722	7	9.32866e-08
649	HDAC1-associated core complex cII	9	4	0.007722	7	9.32866e-08
3551	COG1-COG8-COG2-COG3-COG4 subcomplex	5	3	0.00879635	0	-
5876	PPP2R1A-PPP2R1B-PPP2CA-PPME1-EIF4A1 complex	5	3	0.00879635	0	-
1321	Transcription initiation factor complex (TAF5, TAF6, TAF9, TAF11, TBP)	5	3	0.00879635	1	0.254404
5449	Splicing-associated factors complex	5	3	0.00879635	1	0.254404
6308	protein complex (DDX28; DHX30; GRSF1; FASTKD2; FASTKD5)	5	3	0.00879635	1	0.254404
214	Ubiquitin E3 ligase (WSB1, TCEB1, TCEB2, CUL5, RBX1)	5	3	0.00879635	2	0.0300453
2799	RFC complex	5	3	0.00879635	2	0.0300453
634	XFIM complex	5	3	0.00879635	2	0.0300453
1261	SRm160/300 complex	5	3	0.00879635	2	0.0300453
2201	PCNA-RFC2-5 complex	5	3	0.00879635	2	0.0300453
2626	CCNC-CDK8-MED1-MED6-MED7 xcomplex	5	3	0.00879635	2	0.0300453
280	HMGB1-HMGB2-HSC70-ERP60-GAPDH complex	5	3	0.00879635	3	0.00194304
376	PCNA-MutS-alpha-MutL-alpha-DNA complex	5	3	0.00879635	3	0.00194304
974	EED-EZH2 complex	5	3	0.00879635	3	0.00194304
1037	TFIIH transcription factor core complex	5	3	0.00879635	3	0.00194304
1214	Ubiquitin E3 ligase (DET1, DDB1, CUL4A, RBX1, COP1)	5	3	0.00879635	3	0.00194304
5231	53BP1-containing complex	5	3	0.00879635	3	0.00194304
105	Polycomb repressive complex 2 (PRC 2)	5	3	0.00879635	4	6.75e-05
1162	Ubiquitin E3 ligase (DDB1, DDB2, CUL4A, CUL4B, RBX1)	5	3	0.00879635	4	6.75e-05
1307	Multiprotein complex (mRNA turnover)	5	3	0.00879635	4	6.75e-05
1471	pRb2/p130-multimolecular complex (RB2, E2F5, HDAC1, SUV39H1, P300)	5	3	0.00879635	4	6.75e-05
7225	CDH4-HDAC2-MTA2-RBBP7-TWIST1 complex	5	3	0.00879635	4	6.75e-05
1495	PID complex	5	3	0.00879635	5	1.00482e-06
2188	Ubiquitin E3 ligase (CDC34, NEDD8, BTRC, CUL1, SKP1A, RBX1)	5	3	0.00879635	5	1.00482e-06
1492	BHC110 complex	10	4	0.0107012	2	0.110333
1107	DNA synthesome core complex	10	4	0.0107012	3	0.01495
304	SRCAP-associated chromatin remodeling complex	10	4	0.0107012	5	0.000123859
799	DMAP1-associated complex	10	4	0.0107012	6	6.00955e-06
178	Respiratory chain complex I (holoenzyme), mitochondrial	44	9	0.0107012	2	0.881203
2920	Respiratory chain complex I (lambda subunit) mitochondrial	16	5	0.0107012	1	0.6259
264	R/M complex (RAD50-MRE11 complex)	2	2	0.0107012	0	-
490	TFIIA complex	2	2	0.0107012	0	-
764	Dysferlin-affixin complex	2	2	0.0107012	0	-
1172	CBC complex (cap binding complex)	2	2	0.0107012	0	-
809	eRF1-eRF3-GTP-Mg(2+) complex	2	2	0.0107012	0	-
836	20S methyltransferase core complex	2	2	0.0107012	0	-
1121	WNK1-OSR1 complex	2	2	0.0107012	0	-
1190	NCBP-NIP1 complex	2	2	0.0107012	0	-
3052	MYC-MAX complex	2	2	0.0107012	0	-
2776	RAD50-BRCA1 complex	2	2	0.0107012	0	-
5153	CTFC-TAF1 complex	2	2	0.0107012	0	-
5401	PLEKHM2-KIF5B complex	2	2	0.0107012	0	-
6615	SPG4-SPG12 complex	2	2	0.0107012	0	-
6647	MED15-WWTR1 complex	2	2	0.0107012	0	-
6797	LPAR2-SIVA1 complex	2	2	0.0107012	0	-
7272	Core clock complex	2	2	0.0107012	0	-
7274	ARNTL-EPAS1 complex	2	2	0.0107012	0	-
7317	RELA-STAT3 complex	2	2	0.0107012	0	-
925	SNF2H-BAZ1A complex	2	2	0.0107012	1	0.133127
180	PNUTS-PP1 complex	2	2	0.0107012	1	0.133127
772	EIF4A3-MLN51 complex	2	2	0.0107012	1	0.133127
862	DNMT1-EHMT2 complex	2	2	0.0107012	1	0.133127
1039	PCNA-PAF complex	2	2	0.0107012	1	0.133127
1195	Exon junction complex (mRNA splicing-dependent)	2	2	0.0107012	1	0.133127
2156	YBX1-AKT1 complex	2	2	0.0107012	1	0.133127
5154	CTCF-nucleophosmin complex	2	2	0.0107012	1	0.133127
5241	SMC1-SMC3 complex	2	2	0.0107012	1	0.133127
5460	p50-p65 NF(kappa)B complex	2	2	0.0107012	1	0.133127
5843	AIF-CYPA-DNA complex	2	2	0.0107012	1	0.133127
6292	HAX-1-XIAP complex	2	2	0.0107012	1	0.133127
6676	WWTR1-YWHAQ complex	2	2	0.0107012	1	0.133127
6989	ProTalpha C9 complex	2	2	0.0107012	1	0.133127
7124	HSPA9-GRPEL1 complex	2	2	0.0107012	1	0.133127
7296	PRT1-RGP1 complex	2	2	0.0107012	1	0.133127
7316	NFKB1-STAT3 complex	2	2	0.0107012	1	0.133127
330	PSF-p54(nrb) complex	2	2	0.0107012	2	0.00441735
936	FACT complex	2	2	0.0107012	2	0.00441735
1082	P-TEFb.1 complex	2	2	0.0107012	2	0.00441735
1175	TRRAP-BAF53-HAT complex	2	2	0.0107012	2	0.00441735
1287	HNRPF-HNRPH1 complex	2	2	0.0107012	2	0.00441735
1306	PIN1-AUF1 complex	2	2	0.0107012	2	0.00441735
1458	SNF2h-HDAC12 complex	2	2	0.0107012	2	0.00441735
3086	CCND3-CDK4 complex	2	2	0.0107012	2	0.00441735
5223	Casein kinase II (beta-dimer, alpha'-dimer)	2	2	0.0107012	2	0.00441735
6142	KPNA2-KPNB1 complex	2	2	0.0107012	2	0.00441735
6143	KPNB1-RAN complex	2	2	0.0107012	2	0.00441735
6936	KAT2A-TRRAP complex	2	2	0.0107012	2	0.00441735
7482	LAP1-TOR1A complex	2	2	0.0107012	2	0.00441735
743	SIN3-SAP25 complex	11	4	0.0132135	6	1.23158e-05
112	Prefoldin complex	6	3	0.0132135	1	0.295043
2738	BLM complex II	6	3	0.0132135	1	0.295043
2817	BRCA1-BARD1-BACH1-DNA damage complex I	6	3	0.0132135	1	0.295043
5197	PTIP-DNA damage response complex	6	3	0.0132135	1	0.295043
6742	SMG1-UPF2-Y14-MAGOH-UPF3B-EIF4A3 complex	6	3	0.0132135	1	0.295043
6855	LAS1L-PELP1-TEX10-WDR18-NOL9-SENP3 complex	6	3	0.0132135	1	0.295043
636	BHC complex	6	3	0.0132135	2	0.0428769
1113	5S-DNA-TFIIIA-TFIIIC2 subcomplex	6	3	0.0132135	2	0.0428769
2797	PCNA-CHL12-RFC2-5 complex	6	3	0.0132135	2	0.0428769
2203	BRD4-RFC complex	6	3	0.0132135	3	0.00366261
3167	NCOR-SIN3-HDAC-HESX1 complex	6	3	0.0132135	3	0.00366261
1231	FIB-associated protein complex	6	3	0.0132135	4	0.000182382
5117	RBL2 complex (DNMT1, E2F4, E2F5, HDAC1, SUV39H1, RBL2)	6	3	0.0132135	4	0.000182382
2657	ESR1-CDK7-CCNH-MNAT1-MTA1-HDAC2 complex	6	3	0.0132135	5	4.61986e-06
5118	RBL2 complex (E2F4, E2F5, HDAC1, SUV39H1, P300, RBL2)	6	3	0.0132135	5	4.61986e-06
513	TFTC complex (TATA-binding protein-free TAF-II-containing complex)	17	5	0.013243	4	0.0108729
320	55S ribosome, mitochondrial	78	13	0.0143714	5	0.486461
514	TFIID-beta complex	12	4	0.0179871	2	0.144206
485	TFIID complex, B-cell specific	12	4	0.0179871	2	0.144206
1204	Rap1 complex	7	3	0.0204153	0	-
6497	TOM complex (TOM5, TOM6, TOM7, TOM20, TOM22, TOM40, TOM70), mitochondrial	7	3	0.0204153	1	0.334106
620	CoREST-HDAC complex	7	3	0.0204153	2	0.0569739
871	BRAF53-BRCA2 complex	7	3	0.0204153	2	0.0569739
1400	ASCOM complex	7	3	0.0204153	2	0.0569739
3118	SMN1-SIP1-SNRP complex	7	3	0.0204153	2	0.0569739
1094	Frataxin complex	7	3	0.0204153	3	0.00573253
1106	TFIIIC containing-TOP1-SUB1 complex	7	3	0.0204153	3	0.00573253
2757	SMN complex, U7 snRNA specific	7	3	0.0204153	3	0.00573253
1505	NCOR2 complex	7	3	0.0204153	5	1.425e-05
49	DNMT3B complex	7	3	0.0204153	6	3.38178e-07
159	Condensin I-PARP-1-XRCC1 complex	7	3	0.0204153	6	3.38178e-07
3060	RNA polymerase II complex (RPB1, RAP74, CDK8, CYCC, SRB7, BAF190, BAF47), chromatin structure modifying	7	3	0.0204153	6	3.38178e-07
302	INO80 chromatin remodeling complex	13	4	0.0204153	3	0.029795
476	STAGA complex	13	4	0.0204153	4	0.00441735
2851	ING2 complex	13	4	0.0204153	5	0.000448288
533	IMP3-IMP4-MPP10 complex	3	2	0.0204153	0	-
812	Upf complex (UPF1, UPF2, UPF3a)	3	2	0.0204153	0	-
813	Upf complex (UPF1, UPF2, UPF3b)	3	2	0.0204153	0	-
825	JBP1-pICln complex	3	2	0.0204153	0	-
900	Mediator complex 2	3	2	0.0204153	0	-
1174	PHAX-CBC complex (cap binding complex)	3	2	0.0204153	0	-
1519	IL6ST-PRKCD-STAT3 complex	3	2	0.0204153	0	-
1618	G protein complex (PTHR1, GNB1, GNG2)	3	2	0.0204153	0	-
2819	BRCA1-CtIP-CtBP complex	3	2	0.0204153	0	-
2822	E3 ubiquitin ligase (BRCA1, BARD1) - UbcH5c complex	3	2	0.0204153	0	-
2823	BRCA1-BARD1-UbcH7c complex	3	2	0.0204153	0	-
2898	Respiratory chain complex I (intermediate I/200kD and III/250kD), mitochondrial	3	2	0.0204153	0	-
2906	Respiratory chain complex I (intermediate II/230kD), mitochondrial	3	2	0.0204153	0	-
2911	SMRT-SKIP-CBF1 complex	3	2	0.0204153	0	-
2938	Ecsit complex (ECSIT, NDUFS3, TOM20)	3	2	0.0204153	0	-
3714	Pericentrin-GCP complex	3	2	0.0204153	0	-
3900	GABP(gamma)1-E2F1-DP1 complex	3	2	0.0204153	0	-
4043	NEMO-HIF2(alpha)-ARNT complex	3	2	0.0204153	0	-
5317	LATS1-HTRA2-BIRC4 complex	3	2	0.0204153	0	-
5798	Death induced signaling complex II (FADD, CASP8, CFLAR), cytosolic, CD95L induced	3	2	0.0204153	0	-
5849	HSP90-CDC37-LRRK2 complex	3	2	0.0204153	0	-
5856	AK2-FADD-caspase-10 (AFAC10) complex	3	2	0.0204153	0	-
6136	USP7-MAGEL2-TRIM27 complex	3	2	0.0204153	0	-
6175	Caspase-10-SUMO-FADD/Drp1 complex	3	2	0.0204153	0	-
6190	p38gamma-Hsp90-K-Ras complex	3	2	0.0204153	0	-
6203	TFAP2C-Myc-KDM5B complex	3	2	0.0204153	0	-
6496	TOM20-TOM22-pOTC complex	3	2	0.0204153	0	-
6499	SOS1-ABI1-EPS8 complex	3	2	0.0204153	0	-
6512	ILK-HSP90-CDC37 complex	3	2	0.0204153	0	-
6642	ODC-OAZ1-CCND1 complex	3	2	0.0204153	0	-
6787	NHE3-NHERF2-ACTN4, Ca(2+) induced	3	2	0.0204153	0	-
6919	ILK-LIMS1-PARVA complex	3	2	0.0204153	0	-
6920	ILK-LIMS2-PARVA complex	3	2	0.0204153	0	-
7259	HCFC1-THAP11-ZNF143 complex	3	2	0.0204153	0	-
7311	CRY1-Core clock complex	3	2	0.0204153	0	-
7331	RAC1-RHOA-VANGL2 complex	3	2	0.0204153	0	-
7354	ASXL1-HCFC1-OGT complex	3	2	0.0204153	0	-
7374	BRD7-BAF60A-MEP50 complex	3	2	0.0204153	0	-
7425	KIAA1468-OSBP-RAB11A complex	3	2	0.0204153	0	-
7540	KMT2E-OGT-USP7 complex	3	2	0.0204153	0	-
7562	NCKAP1-WASF3-RAC1 complex	3	2	0.0204153	0	-
478	STAGA core complex	3	2	0.0204153	1	0.174375
648	HDAC1-associated core complex cI	3	2	0.0204153	1	0.174375
1188	SMRT core complex	3	2	0.0204153	1	0.174375
997	KIN17-PCNA-RPA70 complex	3	2	0.0204153	1	0.174375
1220	TRF2-Ku complex	3	2	0.0204153	1	0.174375
1520	STAT3-NLK-MAP3K7 complex	3	2	0.0204153	1	0.174375
1521	p300-SMAD1-STAT3 complex	3	2	0.0204153	1	0.174375
1552	TNPO2-RAN-NXF1 complex	3	2	0.0204153	1	0.174375
2213	BRCA1-BARD1-POLR2A complex	3	2	0.0204153	1	0.174375
2233	Replication-coupled CAF-1-MBD1-ETDB1 complex	3	2	0.0204153	1	0.174375
2763	MBD1-Suv39h1-HP1 complex	3	2	0.0204153	1	0.174375
2775	MDC1-p53BP1-SMC1 complex	3	2	0.0204153	1	0.174375
2830	TIF1gamma-SMAD2-SMAD3 complex	3	2	0.0204153	1	0.174375
2923	SHARP-CtBP1-CtIP complex	3	2	0.0204153	1	0.174375
2959	SMAD1-OAZ-HsN3 complex	3	2	0.0204153	1	0.174375
3129	STAT6-p100-RHA complex	3	2	0.0204153	1	0.174375
3156	CBF1-HDAC1-SMRT complex	3	2	0.0204153	1	0.174375
5215	CS-MAP3K7IP1-MAP3K7IP2 complex	3	2	0.0204153	1	0.174375
5226	p14-Mp1-ERK2 complex	3	2	0.0204153	1	0.174375
5229	RPA complex	3	2	0.0204153	1	0.174375
5492	IKBA-p50-p65 Nf(kappa)B complex	3	2	0.0204153	1	0.174375
5498	ILK-PARVB-ARHGEF6 complex	3	2	0.0204153	1	0.174375
5685	Membrane protein complex (VCP, UFD1L, SEC61B)	3	2	0.0204153	1	0.174375
5755	SUMO1-SUA1-UBA2 complex	3	2	0.0204153	1	0.174375
6218	POL2R-SYMPK-SSU72 complex	3	2	0.0204153	1	0.174375
6226	Rab11a-FIP3-DLIC-1 complex	3	2	0.0204153	1	0.174375
6495	CUL4B-DDB1-GRWD1 complex	3	2	0.0204153	1	0.174375
6646	SMAD2-SMAD4-WWTR1 complex	3	2	0.0204153	1	0.174375
6714	TBCE-TBCB-tubulin(alpha) complex	3	2	0.0204153	1	0.174375
6780	RAD6A-KCMF1-UBR4 complex	3	2	0.0204153	1	0.174375
6782	mitochondrial permeability transition pore (PTP) complex (PPIF-SPG7-VDAC1)	3	2	0.0204153	1	0.174375
6789	PTEN-NHERF1-EGFR complex	3	2	0.0204153	1	0.174375
6856	PeBoW complex	3	2	0.0204153	1	0.174375
6873	BAG6-AMFR-FAF2 complex	3	2	0.0204153	1	0.174375
6960	BICD2-dynein-dynactin complex	3	2	0.0204153	1	0.174375
7038	BVR-PKCD-ERK2 complex	3	2	0.0204153	1	0.174375
7122	HSPA9-GRPEL1-GRPEL2 complex	3	2	0.0204153	1	0.174375
7295	ERCC1-RPA1-XPA complex	3	2	0.0204153	1	0.174375
7349	MTR4-RBM7-ZCCHC8 complex	3	2	0.0204153	1	0.174375
285	PCNA-MLH1-PMS1 complex	3	2	0.0204153	2	0.0108729
377	PCNA-MSH2-MSH6 complex	3	2	0.0204153	2	0.0108729
5182	DNA-PK-Ku complex	3	2	0.0204153	2	0.0108729
424	EXO1-MLH1-PCNA complex	3	2	0.0204153	2	0.0108729
747	NCOR-SIN3-HDAC1 complex	3	2	0.0204153	2	0.0108729
999	p23 protein complex	3	2	0.0204153	2	0.0108729
1045	Snurportin-CRM1-RanGTP complex	3	2	0.0204153	2	0.0108729
1092	PCNA-KU antigen complex	3	2	0.0204153	2	0.0108729
1134	ATR-HDAC2-CHD4 complex	3	2	0.0204153	2	0.0108729
1160	ING1-p300-PCNA complex	3	2	0.0204153	2	0.0108729
1192	ESCRT-I complex	3	2	0.0204153	2	0.0108729
2234	Chromatin assembly complex (CAF-1 complex)	3	2	0.0204153	2	0.0108729
1385	DICER1-NCOA6-AGO2 complex	3	2	0.0204153	2	0.0108729
1452	MCM2-MCM6-MCM7 complex	3	2	0.0204153	2	0.0108729
1760	TOP1-PSF-P54 complex	3	2	0.0204153	2	0.0108729
2170	Ubiquitin E3 ligase (CDC34, CUL1, RBX1)	3	2	0.0204153	2	0.0108729
2878	P-TEFb-7SKRNA-HEXIM1 complex	3	2	0.0204153	2	0.0108729
2604	P-TEFb-SKP2 complex	3	2	0.0204153	2	0.0108729
2625	CDK8-MED6-PARP1 complex	3	2	0.0204153	2	0.0108729
2758	TAK1 complex	3	2	0.0204153	2	0.0108729
2774	MDC1-H2AFX-TP53BP1 complex	3	2	0.0204153	2	0.0108729
2812	RPAP1-RPB2-RPB3 complex	3	2	0.0204153	2	0.0108729
2921	SHARP-CtBP complex	3	2	0.0204153	2	0.0108729
3269	RB1-HDAC1-BRG1 complex	3	2	0.0204153	2	0.0108729
5100	CyclinD3-CDK4-CDK6 complex	3	2	0.0204153	2	0.0108729
5461	p50-p65 NF(kappa)B-SRC1 complex	3	2	0.0204153	2	0.0108729
6486	CUL4A-DDB1-DTL complex	3	2	0.0204153	2	0.0108729
6491	CUL4A-DDB1-RBBP5 complex	3	2	0.0204153	2	0.0108729
6492	CUL4A-DDB1-WDR5B complex	3	2	0.0204153	2	0.0108729
6550	CUL4B-DDB1-TLE1 complex	3	2	0.0204153	2	0.0108729
219	CAND1-CUL1-RBX1 complex	3	2	0.0204153	3	0.000256624
220	ARF-Mule complex	3	2	0.0204153	3	0.000256624
223	CAND1-CUL4A-RBX1 complex	3	2	0.0204153	3	0.000256624
335	p54(nrb)-PSF-matrin3 complex	3	2	0.0204153	3	0.000256624
571	p300-CBP-p270 complex	3	2	0.0204153	3	0.000256624
1734	SF3A1-SF3A2-SF3A3 complex	3	2	0.0204153	3	0.000256624
1743	(E.F.G) complex	3	2	0.0204153	3	0.000256624
1863	TSG101-VPS37B-VPS28 complex	3	2	0.0204153	3	0.000256624
5224	Casein kinase II (beta-dimer, alpha, alpha')	3	2	0.0204153	3	0.000256624
2791	MCM4-MCM6-MCM7 complex	3	2	0.0204153	3	0.000256624
2877	BRD4-P-TEFb complex	3	2	0.0204153	3	0.000256624
2880	Ubiquitin E3 ligase (FBXW11, SKP1, CUL1)	3	2	0.0204153	3	0.000256624
3053	mSin3A-HDAC1-HDAC2 complex	3	2	0.0204153	3	0.000256624
4072	Ubiquitin E3 ligase (CUL1, RBX1, SKP1)	3	2	0.0204153	3	0.000256624
5736	Pre-initiation complex (PIC)	3	2	0.0204153	3	0.000256624
6489	CUL4A-DDB1-WDR5 complex	3	2	0.0204153	3	0.000256624
626	LSD1 complex	14	4	0.0227631	2	0.174375
2857	NuA4/Tip60 HAT complex	14	4	0.0227631	9	1.0465e-08
274	9-1-1-RAD17-RFC complex	8	3	0.0227631	1	0.372843
770	TREX complex	8	3	0.0227631	2	0.0732931
2715	Ubiquitin E3 ligase (CSN1, CSN8, HRT1, SKP1, SKP2, CUL1, CUL2, CUL3)	8	3	0.0227631	6	1.0595e-06
3067	RNA polymerase II complex, (CDK8 complex), chromatin structure modifying	8	3	0.0227631	7	2.45939e-08
5611	Emerin complex 24	15	4	0.0288976	8	4.44284e-07
798	NuA4/Tip60-HAT complex A	15	4	0.0288976	9	2.41468e-08
7221	NSL complex	9	3	0.0318668	1	0.409625
3009	TFIID complex	9	3	0.0318668	2	0.0911862
1003	RC complex (Replication competent complex)	9	3	0.0318668	4	0.000991479
5609	Emerin regulatory complex	9	3	0.0318668	5	6.75e-05
6302	B-WICH complex	9	3	0.0318668	5	6.75e-05
324	39S ribosomal subunit, mitochondrial	48	8	0.0329062	2	1
529	NuA4/Tip60-HAT complex	16	4	0.0329062	9	4.9842e-08
522	Polycystin-1-E-cadherin-beta-catenin-Flotillin-2 complex	4	2	0.0329062	0	-
1198	TIN2 complex	4	2	0.0329062	0	-
1379	GALNS-lysosomal hydrolase 1.27 MDa complex	4	2	0.0329062	0	-
2112	CDC37-HSP90AA1-HSP90AB1-MAP3K11 complex	4	2	0.0329062	0	-
2197	9-1-1-FEN1 complex	4	2	0.0329062	0	-
2476	CRKL-PDGFRA-CRK-RAPGEF1 complex	4	2	0.0329062	0	-
2589	PGC-1-SRp40-SRp55-SRp75 complex	4	2	0.0329062	0	-
2901	Respiratory chain complex I (intermediate IV/310kD), mitochondrial	4	2	0.0329062	0	-
5799	DISC complex (FAS, FADD, CASP8, CFLAR), membrane-associated, CD95L induced	4	2	0.0329062	0	-
6337	Amot-cadherin-11-beta-catenin-p120 complex	4	2	0.0329062	0	-
246	BLM complex III	4	2	0.0329062	1	0.209766
298	VEGF transcriptional complex	4	2	0.0329062	1	0.209766
1054	ESR1-RELA-BCL3-NCOA3 complex	4	2	0.0329062	1	0.209766
1255	Ubiquitin E3 ligase (SIAH1, SIP, SKP1A, TBL1X)	4	2	0.0329062	1	0.209766
1488	DNMT1-RB1-HDAC1-E2F1 complex	4	2	0.0329062	1	0.209766
2086	NFKB1-NFKB2-RELA-RELB complex	4	2	0.0329062	1	0.209766
2200	RFC2-5 subcomplex	4	2	0.0329062	1	0.209766
2535	SLP-76-Cbl-Grb2-Shc complex, Fc receptor gamma-R1 stimulated	4	2	0.0329062	1	0.209766
2808	9-1-1-APE1 complex	4	2	0.0329062	1	0.209766
2931	SHARP-CtBP1-CtIP-RBP-Jkappa corepressor complex	4	2	0.0329062	1	0.209766
4498	p32-CBF-DNA complex	4	2	0.0329062	1	0.209766
5423	HSP70-BAG5-PARK2 complex	4	2	0.0329062	1	0.209766
5695	TIP5-DNMT-HDAC1 complex	4	2	0.0329062	1	0.209766
6083	CART complex	4	2	0.0329062	1	0.209766
6280	NUB1L-UFD1-NPL4-NEDD8 complex	4	2	0.0329062	1	0.209766
6282	G alpha-13-Hax-1-cortactin-Rac complex	4	2	0.0329062	1	0.209766
6306	DDX27-PeBoW complex	4	2	0.0329062	1	0.209766
6345	ZNF304-corepressor complex	4	2	0.0329062	1	0.209766
6715	TBCD-ARL2-tubulin(beta)-TBCE complex	4	2	0.0329062	1	0.209766
6905	PELI1-IRAK4-IRAK1-TRAF6 complex, IL-1-induced	4	2	0.0329062	1	0.209766
7005	PP2A-NR3A complex	4	2	0.0329062	1	0.209766
7267	KAT2A-Oxoglutarate dehydrogenase complex	4	2	0.0329062	1	0.209766
919	hNURF complex	4	2	0.0329062	2	0.0191953
312	Cell cycle kinase complex CDK4	4	2	0.0329062	2	0.0191953
431	MSH2-MSH6-PMS2-MLH1 complex	4	2	0.0329062	2	0.0191953
370	MSH2-MSH6-PMS1-MLH1 complex	4	2	0.0329062	2	0.0191953
745	NCOR-SIN3-RPD3 complex	4	2	0.0329062	2	0.0191953
1571	Vigilin-DNA-PK-Ku antigen complex	4	2	0.0329062	2	0.0191953
1750	PPP4C-PPP4R2-Gemin3-Gemin4 complex	4	2	0.0329062	2	0.0191953
3263	HERP1/HEY2-NCOR-SIN3A complex	4	2	0.0329062	2	0.0191953
5101	CyclinD3-CDK4-CDK6-p21 complex	4	2	0.0329062	2	0.0191953
5606	Emerin-actin-NMI-(alphaII)spectrin complex	4	2	0.0329062	2	0.0191953
6373	MiDAC complex	4	2	0.0329062	2	0.0191953
6421	DNTTIP1-ZNF541-HDAC1-HDAC2 complex	4	2	0.0329062	2	0.0191953
6517	SERCA2a-alphaKAP-CaM-CaMKII complex	4	2	0.0329062	2	0.0191953
6653	EP300-KAT2B-TBX5-WWTR1 complex	4	2	0.0329062	2	0.0191953
6806	IGF1R-CXCR4-GNAI2-GNB1 complex	4	2	0.0329062	2	0.0191953
6852	COPRS-PRMT5-RUNX1-CBFB complex	4	2	0.0329062	2	0.0191953
6984	ProTalpha C2 complex	4	2	0.0329062	2	0.0191953
7217	Dysbindin 1-A-DNA-PK-complex	4	2	0.0329062	2	0.0191953
1051	Ubiquitin E3 ligase (SKP1A, SKP2, CUL1, RBX1)	4	2	0.0329062	3	0.000851161
290	MSH2-MLH1-PMS2-PCNA DNA-repair initiation complex	4	2	0.0329062	3	0.000851161
729	Ubiquitin E3 ligase (FBXO31, SKP1A, CUL1, RBX1)	4	2	0.0329062	3	0.000851161
749	MeCP2-SIN3A-HDAC complex	4	2	0.0329062	3	0.000851161
1253	Ubiquitin E3 ligase (FBXW7, CUL1, SKP1A, RBX1)	4	2	0.0329062	3	0.000851161
1260	Neddylin ligase (FBXO11, SKP1, CUL1, RBX1)	4	2	0.0329062	3	0.000851161
2192	Ubiquitin E3 ligase (NIPA, SKP1A, CUL1, RBX1)	4	2	0.0329062	3	0.000851161
2725	Ubiquitin E3 ligase (NFKBIA, FBXW11, CUL1, SKP1A)	4	2	0.0329062	3	0.000851161
2792	MCM2-MCM4-MCM6-MCM7 complex	4	2	0.0329062	3	0.000851161
5235	WRN-Ku70-Ku80-PARP1 complex	4	2	0.0329062	3	0.000851161
5385	GAIT complex	4	2	0.0329062	3	0.000851161
6291	Ubiquitin E3 ligase (DDIT4, DDB1, BTRC, CUL4A)	4	2	0.0329062	3	0.000851161
6902	Ubiquitin E3 ligase (CUL1, FBXO17, RBX1, SKP1)	4	2	0.0329062	3	0.000851161
6903	Ubiquitin E3 ligase (CUL1, FBXO27, RBX1, SKP1)	4	2	0.0329062	3	0.000851161
6904	Ubiquitin E3 ligase (CUL1, FBXO44, RBX1, SKP1)	4	2	0.0329062	3	0.000851161
7566	7SK RNP complex	4	2	0.0329062	3	0.000851161
4	Multisubunit ACTR coactivator complex	4	2	0.0329062	4	1.59588e-05
2881	Ubiquitin E3 ligase (BTRC, CUL1, RBX1, SKP1)	4	2	0.0329062	4	1.59588e-05
3062	RNA polymerase II complex, (CBP, RPBI, PCAF, BAF47), chromatin structure modifying	4	2	0.0329062	4	1.59588e-05
6737	H2A-H2B-TDIF2-PCNA complex	4	2	0.0329062	4	1.59588e-05
6901	Ubiquitin E3 ligase (CUL1, FBXO6, RBX1, SKP1)	4	2	0.0329062	4	1.59588e-05
5194	TNF-alpha/NF-kappa B signaling complex (SEC16A, CHUK, IKBKB, NFKB2, REL, IKBKG, MAP3K14, RELA, FBXW7, USP2)	10	3	0.037154	0	-
5286	TNF-alpha/NF-kappa B signaling complex 10	10	3	0.037154	0	-
6460	MLL2 complex	10	3	0.037154	2	0.110333
1149	Histone H3.1 complex	10	3	0.037154	4	0.00158086
1227	H2AX complex II	10	3	0.037154	7	2.583e-07
5232	TNF-alpha/Nf-kappa B signaling complex (RPL6, RPL30, RPS13, CHUK, DDX3X, NFKB2, NFKBIB, REL, IKBKG, NFKB1, MAP3K8, RELB, GLG1, NFKBIA, RELA, TNIP2, GTF2I)	17	4	0.0379948	4	0.0108729
6249	MIB complex	11	3	0.0479	1	0.48
633	anti-BHC110 complex	11	3	0.0479	2	0.130258
6084	AFF4 super elongation complex (SEC)	11	3	0.0479	6	1.23158e-05

## Sheet: Sheet 3
Sheet 3 - List of complexes enriched with 1,144 experimentally known HDFs
Complex ID	Complex name	Number of proteins	Number of HDFs	q-value (HDFs)	Number of HIV-targets	q-value (HIV-targets)
351	Spliceosome	143	32	6.73e-11	52	6.77e-31
230	Mediator complex	32	13	3.63e-07	2	1
2825	BRCA1-RNA polymerase II complex	26	12	3.63e-07	22	6.54e-24
5450	Mediator complex	27	12	3.68e-07	0	-
1181	C complex spliceosome	80	19	8.51e-07	35	6.54e-24
103	RNA polymerase II holoenzyme complex	24	11	8.74e-07	22	2.64e-25
193	PA700-20S-PA28 complex	36	13	8.76e-07	20	4e-16
181	26S proteasome	22	10	3.62e-06	18	5.75e-19
2685	RNA polymerase II (RNAPII)	17	9	3.62e-06	16	7.36e-19
2686	BRCA1-core RNA polymerase II complex	13	8	4.44e-06	12	8.61e-14
232	ARC complex	15	8	1.86e-05	0	-
104	RNA polymerase II core complex	12	7	4.79e-05	12	8.49e-15
300	PC2 complex	12	7	4.79e-05	1	0.824443
548	DRIP complex	14	7	0.000166237	0	-
549	DRIP complex	14	7	0.000166237	0	-
910	CRSP-Mediator 2 complex	10	6	0.00024411	0	-
194	PA28gamma-20S proteasome	15	7	0.000264472	14	2.88e-16
192	PA28-20S proteasome	16	7	0.000427024	13	1.37e-13
284	CRSP complex	11	6	0.000435215	0	-
1347	NPC subcomplex (NUP98, NUP107, NUP133, NUP160)	4	4	0.000556902	1	0.343517
301	SMCC complex	17	7	0.000598392	3	0.136401
217	CRSP complex	8	5	0.00107018	0	-
218	CRSP complex	8	5	0.00107018	0	-
909	ARC92-Mediator complex	13	6	0.00118528	1	0.87488
191	20S proteasome	14	6	0.00191646	13	5.26e-15
87	Nup 107-160 subcomplex	9	5	0.00198975	3	0.027794
1191	RNA pol II containing coactivator complex Tat-SF	5	4	0.00198975	5	3.93e-06
288	ARC complex	15	6	0.00274483	2	0.30345
1183	CDC5L complex	30	8	0.00354933	14	4.76e-10
535	TRAP complex	16	6	0.00394522	3	0.118539
430	18S U11/U12 snRNP	24	7	0.00549174	10	9.52e-07
642	CtBP complex	17	6	0.00550189	5	0.00544199
833	6S methyltransferase complex	3	3	0.00635507	0	-
2603	Transcription elongation factor complex (SUPT5H, CDK9, CCNT1)	3	3	0.00635507	3	0.000881134
2755	17S U2 snRNP	33	8	0.00635507	15	1.37e-10
3544	COG2-COG3-COG4 subcomplex	3	3	0.00635507	0	-
5233	TNF-alpha/NF-kappa B signaling complex 5	25	7	0.00635507	9	1.19e-05
6283	SIVA1-XIAP-TAK1 complex	3	3	0.00635507	1	0.280035
7581	ESR1-TRAP/Mediator coactivator-complex	18	6	0.00635507	4	0.032441
7582	ESR2-TRAP/Mediator coactivator complex	18	6	0.00635507	4	0.032441
7443	Exosome	12	5	0.00731465	3	0.0576554
32	PA700 complex	20	6	0.0117096	7	0.000214124
287	ARC-L complex	14	5	0.0153002	2	0.280035
547	SMCC complex	14	5	0.0153002	3	0.083991
1746	SMN containing complex	8	4	0.0153002	2	0.170681
2600	BRD4 complex	8	4	0.0153002	3	0.026471
819	20S methylosome-SmD complex	4	3	0.0207414	0	-
822	mRNA decay complex (UPF1, UPF2, UPF3B, DCP2, XRN1, XRN2, EXOSC2, EXOSC4, EXOSC10, PARN)	10	4	0.0385027	0	-
867	TRAP-SMCC mediator complex	10	4	0.0385027	0	-
1037	TFIIH transcription factor core complex	5	3	0.0453179	3	0.00651365
1471	pRb2/p130-multimolecular complex (RB2, E2F5, HDAC1, SUV39H1, P300)	5	3	0.0453179	4	0.000245285
3551	COG1-COG8-COG2-COG3-COG4 subcomplex	5	3	0.0453179	0	-
1335	SNW1 complex	18	5	0.0490111	12	5.55e-11

## Sheet: Sheet 4
Sheet 4 - The five groups of training and independent sets used in this work
repeat 1				repeat 2				repeat 3				repeat 4				repeat 5
training set		independent set		training set		independent set		training set		independent set		training set		independent set		training set		independent set
Entrez ID	label	Entrez ID	label	Entrez ID	label	Entrez ID	label	Entrez ID	label	Entrez ID	label	Entrez ID	label	Entrez ID	label	Entrez ID	label	Entrez ID	label
26576	P	498	P	8893	P	498	P	7421	P	498	P	23193	P	498	P	51520	P	498	P
2033	P	521	P	126626	P	521	P	7818	P	521	P	5583	P	521	P	58506	P	521	P
375791	P	533	P	9140	P	533	P	10245	P	533	P	2820	P	533	P	56915	P	533	P
55144	P	1089	P	91074	P	1089	P	112950	P	1089	P	80853	P	1089	P	8985	P	1089	P
114780	P	1209	P	9821	P	1209	P	79036	P	1209	P	83857	P	1209	P	23534	P	1209	P
11214	P	1487	P	26130	P	1487	P	5055	P	1487	P	8534	P	1487	P	27336	P	1487	P
91801	P	1603	P	23220	P	1603	P	25813	P	1603	P	29994	P	1603	P	4502	P	1603	P
84914	P	1736	P	157983	P	1736	P	2923	P	1736	P	5046	P	1736	P	3020	P	1736	P
29882	P	1737	P	5705	P	1737	P	2957	P	1737	P	6839	P	1737	P	11318	P	1737	P
219541	P	2079	P	9743	P	2079	P	3185	P	2079	P	148811	P	2079	P	10595	P	2079	P
11127	P	2309	P	9423	P	2309	P	1950	P	2309	P	11128	P	2309	P	6942	P	2309	P
51010	P	2730	P	7014	P	2730	P	199857	P	2730	P	114769	P	2730	P	64848	P	2730	P
83930	P	2739	P	6382	P	2739	P	3767	P	2739	P	6197	P	2739	P	9861	P	2739	P
374291	P	2762	P	402117	P	2762	P	4700	P	2762	P	56146	P	2762	P	6515	P	2762	P
8837	P	3213	P	167227	P	3213	P	54815	P	3213	P	4353	P	3213	P	5970	P	3213	P
3181	P	3265	P	79590	P	3265	P	9330	P	3265	P	3703	P	3265	P	23218	P	3265	P
57553	P	3845	P	57649	P	3845	P	375190	P	3845	P	3417	P	3845	P	124751	P	3845	P
114881	P	4141	P	5253	P	4141	P	1139	P	4141	P	640	P	4141	P	2631	P	4141	P
920	P	4758	P	9282	P	4758	P	3181	P	4758	P	23264	P	4758	P	168400	P	4758	P
29978	P	4893	P	80818	P	4893	P	2648	P	4893	P	91074	P	4893	P	4361	P	4893	P
8813	P	5127	P	253832	P	5127	P	1785	P	5127	P	5970	P	5127	P	9972	P	5127	P
53354	P	5511	P	55252	P	5511	P	25896	P	5511	P	27328	P	5511	P	8869	P	5511	P
3956	P	5585	P	374291	P	5585	P	2107	P	5585	P	173	P	5585	P	23038	P	5585	P
91942	P	5631	P	30835	P	5631	P	8322	P	5631	P	342667	P	5631	P	90326	P	5631	P
57215	P	5636	P	4126	P	5636	P	5902	P	5636	P	65988	P	5636	P	79590	P	5636	P
25813	P	6550	P	27336	P	6550	P	2314	P	6550	P	25909	P	6550	P	8888	P	6550	P
5833	P	6632	P	5449	P	6632	P	157983	P	6632	P	1410	P	6632	P	26003	P	6632	P
23474	P	6938	P	57122	P	6938	P	58485	P	6938	P	5441	P	6938	P	83874	P	6938	P
6427	P	7175	P	55335	P	7175	P	6554	P	7175	P	11127	P	7175	P	5432	P	7175	P
7559	P	7323	P	2356	P	7323	P	10959	P	7323	P	1662	P	7323	P	56949	P	7323	P
79132	P	8202	P	122416	P	8202	P	7569	P	8202	P	81615	P	8202	P	8906	P	8202	P
760	P	8446	P	1654	P	8446	P	10594	P	8446	P	2689	P	8446	P	858	P	8446	P
9716	P	8540	P	374383	P	8540	P	51232	P	8540	P	10313	P	8540	P	8763	P	8540	P
10957	P	8766	P	55742	P	8766	P	29780	P	8766	P	5813	P	8766	P	10569	P	8766	P
26512	P	8881	P	1665	P	8881	P	29079	P	8881	P	214	P	8881	P	55503	P	8881	P
8777	P	8890	P	5236	P	8890	P	54866	P	8890	P	25915	P	8890	P	84296	P	8890	P
4023	P	9255	P	11337	P	9255	P	2547	P	9255	P	8651	P	9255	P	57649	P	9255	P
22938	P	9474	P	102	P	9474	P	80306	P	9474	P	2765	P	9474	P	1654	P	9474	P
4277	P	10197	P	23609	P	10197	P	331	P	10197	P	4277	P	10197	P	114134	P	10197	P
8087	P	10376	P	138050	P	10376	P	6431	P	10376	P	29101	P	10376	P	138050	P	10376	P
10594	P	10572	P	5813	P	10572	P	54776	P	10572	P	2648	P	10572	P	2339	P	10572	P
199857	P	10605	P	8581	P	10605	P	4105	P	10605	P	400627	P	10605	P	22878	P	10605	P
84084	P	10765	P	9730	P	10765	P	128272	P	10765	P	9868	P	10765	P	4318	P	10765	P
729230	P	10799	P	8407	P	10799	P	5347	P	10799	P	9866	P	10799	P	9827	P	10799	P
80853	P	10935	P	1410	P	10935	P	9253	P	10935	P	25893	P	10935	P	5886	P	10935	P
285311	P	11052	P	10569	P	11052	P	9681	P	11052	P	220164	P	11052	P	8839	P	11052	P
27063	P	11177	P	7251	P	11177	P	164714	P	11177	P	146542	P	11177	P	83857	P	11177	P
1025	P	23019	P	5347	P	23019	P	121506	P	23019	P	124995	P	23019	P	81790	P	23019	P
81790	P	23118	P	9375	P	23118	P	475	P	23118	P	57583	P	23118	P	60559	P	23118	P
11165	P	23404	P	79714	P	23404	P	4722	P	23404	P	858	P	23404	P	400926	P	23404	P
9866	P	23560	P	5463	P	23560	P	65977	P	23560	P	5432	P	23560	P	27031	P	23560	P
51520	P	23593	P	3508	P	23593	P	147719	P	23593	P	51669	P	23593	P	114786	P	23593	P
5463	P	23774	P	79036	P	23774	P	6839	P	23774	P	2339	P	23774	P	23609	P	23774	P
79848	P	25996	P	84950	P	25996	P	5046	P	25996	P	22938	P	25996	P	126626	P	25996	P
203429	P	26057	P	91801	P	26057	P	253832	P	26057	P	10518	P	26057	P	390530	P	26057	P
9497	P	26118	P	9774	P	26118	P	23193	P	26118	P	51010	P	26118	P	9423	P	26118	P
121506	P	27243	P	9725	P	27243	P	51362	P	27243	P	51111	P	27243	P	331	P	27243	P
8241	P	29127	P	84078	P	29127	P	25999	P	29127	P	10939	P	29127	P	79033	P	29127	P
23177	P	51182	P	9443	P	51182	P	285464	P	51182	P	5300	P	51182	P	59347	P	51182	P
84057	P	53339	P	11128	P	53339	P	8431	P	53339	P	57187	P	53339	P	5664	P	53339	P
56650	P	55119	P	163882	P	55119	P	207	P	55119	P	219995	P	55119	P	79774	P	55119	P
6554	P	55969	P	5970	P	55969	P	10728	P	55969	P	79902	P	55969	P	26031	P	55969	P
5562	P	57532	P	9827	P	57532	P	23483	P	57532	P	7029	P	57532	P	220213	P	57532	P
27183	P	64130	P	55258	P	64130	P	10157	P	64130	P	8863	P	64130	P	9497	P	64130	P
374383	P	80319	P	25791	P	80319	P	6422	P	80319	P	790	P	80319	P	5718	P	80319	P
113189	P	84790	P	1139	P	84790	P	402117	P	84790	P	3937	P	84790	P	10043	P	84790	P
27336	P	107	P	3185	P	107	P	5813	P	107	P	10026	P	107	P	11214	P	107	P
10245	P	119	P	5046	P	119	P	80818	P	119	P	84084	P	119	P	1410	P	119	P
10569	P	123	P	5379	P	123	P	23279	P	123	P	5440	P	123	P	285311	P	123	P
55589	P	182	P	5440	P	182	P	347734	P	182	P	1211	P	182	P	5903	P	182	P
8893	P	211	P	51586	P	211	P	9730	P	211	P	255275	P	211	P	3703	P	211	P
147657	P	284	P	51192	P	284	P	2168	P	284	P	163882	P	284	P	8837	P	284	P
3431	P	313	P	79102	P	313	P	57473	P	313	P	22796	P	313	P	149986	P	313	P
63941	P	406	P	10657	P	406	P	51605	P	406	P	9497	P	406	P	23480	P	406	P
9730	P	581	P	7029	P	581	P	6741	P	581	P	57380	P	581	P	6487	P	581	P
4502	P	639	P	4121	P	639	P	220164	P	639	P	55850	P	639	P	7866	P	639	P
10325	P	689	P	10294	P	689	P	6271	P	689	P	6924	P	689	P	527	P	689	P
9170	P	825	P	8092	P	825	P	63941	P	825	P	7324	P	825	P	5213	P	825	P
4790	P	837	P	10075	P	837	P	8534	P	837	P	3280	P	837	P	55082	P	837	P
5546	P	901	P	11096	P	901	P	4361	P	901	P	676	P	901	P	4501	P	901	P
7404	P	1365	P	57696	P	1365	P	4102	P	1365	P	10669	P	1365	P	83548	P	1365	P
5710	P	1374	P	285761	P	1374	P	10325	P	1374	P	3065	P	1374	P	8487	P	1374	P
56893	P	1447	P	146540	P	1447	P	8863	P	1447	P	79228	P	1447	P	8777	P	1447	P
5352	P	1558	P	1576	P	1558	P	7029	P	1558	P	199857	P	1558	P	2114	P	1558	P
28956	P	1769	P	6578	P	1769	P	6487	P	1769	P	57473	P	1769	P	10939	P	1769	P
5704	P	1776	P	23252	P	1776	P	2147	P	1776	P	6050	P	1776	P	54437	P	1776	P
9921	P	1837	P	285464	P	1837	P	114134	P	1837	P	6711	P	1837	P	4736	P	1837	P
28	P	2035	P	4501	P	2035	P	8809	P	2035	P	9743	P	2035	P	4700	P	2035	P
55335	P	2252	P	10645	P	2252	P	65263	P	2252	P	84675	P	2252	P	613	P	2252	P
5688	P	2334	P	57583	P	2334	P	220081	P	2334	P	5820	P	2334	P	138151	P	2334	P
126638	P	2553	P	92293	P	2553	P	2765	P	2553	P	9716	P	2553	P	6631	P	2553	P
102	P	2581	P	10181	P	2581	P	1289	P	2581	P	745	P	2581	P	51366	P	2581	P
23451	P	2822	P	6150	P	2822	P	84914	P	2822	P	51305	P	2822	P	64083	P	2822	P
8021	P	3292	P	5432	P	3292	P	527	P	3292	P	57122	P	3292	P	60509	P	3292	P
64762	P	3360	P	8711	P	3360	P	57187	P	3360	P	26275	P	3360	P	4121	P	3360	P
10919	P	3381	P	11076	P	3381	P	4904	P	3381	P	84893	P	3381	P	8711	P	3381	P
5269	P	3535	P	29994	P	3535	P	2356	P	3535	P	5694	P	3535	P	9364	P	3535	P
51479	P	3603	P	23054	P	3603	P	25915	P	3603	P	5702	P	3603	P	7324	P	3603	P
283991	P	3695	P	80010	P	3695	P	22848	P	3695	P	172	P	3695	P	5430	P	3695	P
8763	P	3769	P	114780	P	3769	P	338707	P	3769	P	80325	P	3769	P	26512	P	3769	P
9061	P	3851	P	58526	P	3851	P	8459	P	3851	P	283991	P	3851	P	23636	P	3851	P
6741	P	3852	P	7404	P	3852	P	2123	P	3852	P	4023	P	3852	P	5151	P	3852	P
10787	P	3872	P	1785	P	3872	P	256158	P	3872	P	7320	P	3872	P	4293	P	3872	P
60509	P	4108	P	10923	P	4108	P	5682	P	4108	P	7293	P	4108	P	122416	P	4108	P
858	P	4298	P	9612	P	4298	P	4121	P	4298	P	10868	P	4298	P	113235	P	4298	P
7832	P	4360	P	26003	P	4360	P	221491	P	4360	P	7905	P	4360	P	8021	P	4360	P
3111	P	4478	P	8651	P	4478	P	1207	P	4478	P	9375	P	4478	P	163049	P	4478	P
2648	P	4552	P	54776	P	4552	P	1522	P	4552	P	158046	P	4552	P	5756	P	4552	P
3937	P	4637	P	26010	P	4637	P	51150	P	4637	P	26010	P	4637	P	112479	P	4637	P
83707	P	4665	P	23014	P	4665	P	3552	P	4665	P	2117	P	4665	P	64901	P	4665	P
10595	P	4899	P	25896	P	4899	P	3508	P	4899	P	26003	P	4899	P	84950	P	4899	P
54751	P	4902	P	11011	P	4902	P	84991	P	4902	P	1025	P	4902	P	51252	P	4902	P
6515	P	5042	P	51605	P	5042	P	51807	P	5042	P	50804	P	5042	P	9481	P	5042	P
3985	P	5266	P	6048	P	5266	P	6598	P	5266	P	4713	P	5266	P	27063	P	5266	P
51160	P	5291	P	257160	P	5291	P	8839	P	5291	P	26156	P	5291	P	84992	P	5291	P
10576	P	5294	P	81790	P	5294	P	285311	P	5294	P	1036	P	5294	P	6683	P	5294	P
745	P	5310	P	342667	P	5310	P	54765	P	5310	P	23590	P	5310	P	10669	P	5310	P
114134	P	5570	P	59347	P	5570	P	5820	P	5570	P	113402	P	5570	P	9098	P	5570	P
147699	P	5629	P	199857	P	5629	P	26576	P	5629	P	6285	P	5629	P	84918	P	5629	P
163882	P	5728	P	64065	P	5728	P	9146	P	5728	P	9725	P	5728	P	22893	P	5728	P
23013	P	5740	P	163049	P	5740	P	2645	P	5740	P	83844	P	5740	P	374291	P	5740	P
23365	P	5789	P	392447	P	5789	P	9791	P	5789	P	55749	P	5789	P	63941	P	5789	P
9743	P	5802	P	10732	P	5802	P	10921	P	5802	P	5795	P	5802	P	3612	P	5802	P
1909	P	5816	P	6711	P	5816	P	10482	P	5816	P	6747	P	5816	P	9187	P	5816	P
83544	P	5999	P	25903	P	5999	P	5915	P	5999	P	10963	P	5999	P	11168	P	5999	P
9612	P	6103	P	152926	P	6103	P	3612	P	6103	P	56300	P	6103	P	4820	P	6103	P
6271	P	6122	P	6487	P	6122	P	64784	P	6122	P	79781	P	6122	P	7707	P	6122	P
5820	P	6278	P	10157	P	6278	P	27258	P	6278	P	23650	P	6278	P	8291	P	6278	P
4134	P	6347	P	9477	P	6347	P	404744	P	6347	P	90326	P	6347	P	1974	P	6347	P
222484	P	6406	P	7421	P	6406	P	197358	P	6406	P	7178	P	6406	P	26973	P	6406	P
308	P	6407	P	6907	P	6407	P	400926	P	6407	P	760	P	6407	P	10200	P	6407	P
25839	P	6424	P	146542	P	6424	P	5394	P	6424	P	11096	P	6424	P	10245	P	6424	P
29959	P	6450	P	6515	P	6450	P	57696	P	6450	P	5151	P	6450	P	4144	P	6450	P
2107	P	6521	P	347734	P	6521	P	6812	P	6521	P	94233	P	6521	P	672	P	6521	P
4121	P	6571	P	55589	P	6571	P	374291	P	6571	P	54815	P	6571	P	23474	P	6571	P
65263	P	6591	P	3065	P	6591	P	112479	P	6591	P	220081	P	6591	P	6253	P	6591	P
5478	P	6813	P	28965	P	6813	P	10637	P	6813	P	23195	P	6813	P	4771	P	6813	P
1956	P	6955	P	23588	P	6955	P	3178	P	6955	P	91801	P	6955	P	167227	P	6955	P
11193	P	7025	P	27258	P	7025	P	55850	P	7025	P	3431	P	7025	P	8537	P	7025	P
138724	P	7036	P	149986	P	7036	P	4126	P	7036	P	5253	P	7036	P	27433	P	7036	P
2168	P	7125	P	51149	P	7125	P	6397	P	7125	P	353144	P	7125	P	2907	P	7125	P
1974	P	7133	P	23468	P	7133	P	9061	P	7133	P	51520	P	7133	P	25825	P	7133	P
8459	P	7142	P	65263	P	7142	P	8092	P	7142	P	28956	P	7142	P	91404	P	7142	P
84992	P	7512	P	8777	P	7512	P	6942	P	7512	P	8815	P	7512	P	30835	P	7512	P
29994	P	7702	P	55768	P	7702	P	2962	P	7702	P	11193	P	7702	P	3956	P	7702	P
3703	P	7755	P	25915	P	7755	P	29115	P	7755	P	9150	P	7755	P	11165	P	7755	P
64405	P	7799	P	22881	P	7799	P	172	P	7799	P	3159	P	7799	P	163882	P	7799	P
29803	P	7980	P	23177	P	7980	P	55768	P	7980	P	5372	P	7980	P	3178	P	7980	P
8651	P	8418	P	83844	P	8418	P	25839	P	8418	P	83874	P	8418	P	114769	P	8418	P
3178	P	8604	P	83857	P	8604	P	9497	P	8604	P	143684	P	8604	P	6397	P	8604	P
23636	P	8608	P	745	P	8608	P	11214	P	8608	P	113746	P	8608	P	253832	P	8608	P
10923	P	8638	P	7384	P	8638	P	3703	P	8638	P	10637	P	8638	P	7293	P	8638	P
1234	P	8736	P	2059	P	8736	P	10569	P	8736	P	5664	P	8736	P	6554	P	8736	P
2962	P	8786	P	55749	P	8786	P	28	P	8786	P	84296	P	8786	P	65988	P	8786	P
1139	P	8828	P	27063	P	8828	P	222484	P	8828	P	7450	P	8828	P	54751	P	8828	P
9725	P	8829	P	64425	P	8829	P	55785	P	8829	P	58517	P	8829	P	91942	P	8829	P
10049	P	8843	P	7320	P	8843	P	79818	P	8843	P	23468	P	8843	P	126638	P	8843	P
23650	P	9229	P	83940	P	9229	P	152926	P	9229	P	7355	P	9229	P	9658	P	9229	P
6613	P	9315	P	80762	P	9315	P	150356	P	9315	P	55503	P	9315	P	3140	P	9315	P
63978	P	9378	P	6431	P	9378	P	205564	P	9378	P	51232	P	9378	P	9987	P	9378	P
6747	P	9562	P	8837	P	9562	P	55589	P	9562	P	10200	P	9562	P	5441	P	9562	P
219995	P	9678	P	54205	P	9678	P	607	P	9678	P	5745	P	9678	P	23468	P	9678	P
7324	P	9729	P	1536	P	9729	P	51010	P	9729	P	338	P	9729	P	4713	P	9729	P
9140	P	9849	P	4722	P	9849	P	84078	P	9849	P	10919	P	9849	P	5283	P	9849	P
54413	P	9949	P	56980	P	9949	P	6829	P	9949	P	1576	P	9949	P	58517	P	9949	P
11168	P	10050	P	57187	P	10050	P	145200	P	10050	P	54205	P	10050	P	9802	P	10050	P
3166	P	10098	P	147699	P	10098	P	5440	P	10098	P	342538	P	10098	P	83930	P	10098	P
54815	P	10196	P	83666	P	10196	P	121536	P	10196	P	6921	P	10196	P	10858	P	10196	P
113235	P	10223	P	222484	P	10223	P	3735	P	10223	P	3187	P	10223	P	57215	P	10223	P
23609	P	10298	P	9026	P	10298	P	43849	P	10298	P	11021	P	10298	P	6311	P	10298	P
25999	P	10309	P	7569	P	10309	P	57576	P	10309	P	9481	P	10309	P	6626	P	10309	P
3706	P	10398	P	8863	P	10398	P	51192	P	10398	P	116986	P	10398	P	10049	P	10398	P
388677	P	10468	P	10621	P	10468	P	54555	P	10468	P	125965	P	10468	P	11345	P	10468	P
7030	P	10488	P	51232	P	10488	P	2033	P	10488	P	3735	P	10488	P	6271	P	10488	P
6197	P	10535	P	10245	P	10535	P	7179	P	10535	P	10865	P	10535	P	51111	P	10535	P
56919	P	10665	P	3985	P	10665	P	920	P	10665	P	10645	P	10665	P	7514	P	10665	P
9861	P	10699	P	256158	P	10699	P	84220	P	10699	P	9791	P	10699	P	9821	P	10699	P
6942	P	10850	P	26576	P	10850	P	91947	P	10850	P	7707	P	10850	P	10602	P	10850	P
57187	P	11107	P	904	P	11107	P	114780	P	11107	P	5613	P	11107	P	23518	P	11107	P
55654	P	11144	P	2957	P	11144	P	166	P	11144	P	2275	P	11144	P	5546	P	11144	P
331	P	11179	P	7852	P	11179	P	11011	P	11179	P	1803	P	11179	P	91074	P	11179	P
9681	P	22800	P	1234	P	22800	P	9442	P	22800	P	5252	P	22800	P	23604	P	22800	P
10865	P	22802	P	1211	P	22802	P	126626	P	22802	P	390876	P	22802	P	10181	P	22802	P
51366	P	22863	P	2114	P	22863	P	9570	P	22863	P	331	P	22863	P	7178	P	22863	P
26003	P	22876	P	9534	P	22876	P	4293	P	22876	P	84306	P	22876	P	9416	P	22876	P
57583	P	22974	P	81786	P	22974	P	10365	P	22974	P	7421	P	22974	P	10576	P	22974	P
8801	P	23047	P	57834	P	23047	P	10858	P	23047	P	9330	P	23047	P	6183	P	23047	P
3797	P	23174	P	1662	P	23174	P	3146	P	23174	P	7832	P	23174	P	5372	P	23174	P
83596	P	23207	P	91942	P	23207	P	649	P	23207	P	25791	P	23207	P	3159	P	23207	P
10313	P	23302	P	51538	P	23302	P	5438	P	23302	P	9904	P	23302	P	94233	P	23302	P
57658	P	23305	P	4245	P	23305	P	10923	P	23305	P	91351	P	23305	P	54555	P	23305	P
5745	P	23324	P	6942	P	23324	P	1240	P	23324	P	4318	P	23324	P	4904	P	23324	P
23518	P	23352	P	858	P	23352	P	51366	P	23352	P	10365	P	23352	P	23264	P	23352	P
257160	P	23405	P	79228	P	23405	P	10963	P	23405	P	10015	P	23405	P	9774	P	23405	P
10181	P	23566	P	2907	P	23566	P	219541	P	23566	P	10621	P	23566	P	9443	P	23566	P
24148	P	25774	P	173	P	25774	P	7471	P	25774	P	2889	P	25774	P	3822	P	25774	P
2907	P	25799	P	4342	P	25799	P	2071	P	25799	P	5394	P	25799	P	147719	P	25799	P
114880	P	25854	P	3159	P	25854	P	9972	P	25854	P	4790	P	25854	P	132321	P	25854	P
65977	P	25937	P	23036	P	25937	P	55619	P	25937	P	7818	P	25937	P	80306	P	25937	P
402117	P	25998	P	6397	P	25998	P	2760	P	25998	P	91947	P	25998	P	79009	P	25998	P
2123	P	26091	P	5529	P	26091	P	9774	P	26091	P	475	P	26091	P	5520	P	26091	P
4736	P	26532	P	25909	P	26532	P	2965	P	26532	P	7023	P	26532	P	9730	P	26532	P
92293	P	26692	P	11021	P	26692	P	113746	P	26692	P	374291	P	26692	P	91801	P	26692	P
79036	P	27010	P	2168	P	27010	P	23396	P	27010	P	55327	P	27010	P	56980	P	27010	P
84622	P	27315	P	138724	P	27315	P	4929	P	27315	P	112479	P	27315	P	8241	P	27315	P
150356	P	28803	P	2339	P	28803	P	58486	P	28803	P	729230	P	28803	P	8289	P	28803	P
3716	P	28962	P	10026	P	28962	P	9534	P	28962	P	23014	P	28962	P	1785	P	28962	P
10645	P	29062	P	6141	P	29062	P	214	P	29062	P	5562	P	29062	P	22881	P	29062	P
23054	P	29887	P	7917	P	29887	P	6634	P	29887	P	56650	P	29887	P	9745	P	29887	P
55693	P	30061	P	9972	P	30061	P	388677	P	30061	P	10602	P	30061	P	10957	P	30061	P
8581	P	50618	P	1950	P	50618	P	827	P	50618	P	9146	P	50618	P	23013	P	50618	P
9416	P	51112	P	22839	P	51112	P	11018	P	51112	P	786	P	51112	P	28956	P	51112	P
51669	P	51280	P	8528	P	51280	P	102	P	51280	P	4904	P	51280	P	113189	P	51280	P
2275	P	51303	P	10049	P	51303	P	3308	P	51303	P	9441	P	51303	P	827	P	51303	P
57621	P	51412	P	1803	P	51412	P	146540	P	51412	P	22893	P	51412	P	10960	P	51412	P
10602	P	51555	P	5799	P	51555	P	4713	P	51555	P	285311	P	51555	P	64425	P	51555	P
3337	P	51710	P	126638	P	51710	P	7917	P	51710	P	132321	P	51710	P	392447	P	51710	P
84950	P	51735	P	128611	P	51735	P	9868	P	51735	P	2962	P	51735	P	8893	P	51735	P
640	P	53346	P	3181	P	53346	P	134548	P	53346	P	22878	P	53346	P	51010	P	53346	P
26130	P	54440	P	58488	P	54440	P	22796	P	54440	P	57626	P	54440	P	340526	P	54440	P
7450	P	54858	P	6613	P	54858	P	29101	P	54858	P	5899	P	54858	P	347734	P	54858	P
10026	P	54940	P	55503	P	54940	P	148811	P	54940	P	338707	P	54940	P	55335	P	54940	P
7384	P	55007	P	6885	P	55007	P	81844	P	55007	P	2356	P	55007	P	6687	P	55007	P
786	P	55008	P	23176	P	55008	P	92293	P	55008	P	80306	P	55008	P	57697	P	55008	P
154865	P	55187	P	27292	P	55187	P	116255	P	55187	P	5479	P	55187	P	5269	P	55187	P
392447	P	55188	P	10269	P	55188	P	91801	P	55188	P	8888	P	55188	P	23451	P	55188	P
81855	P	55234	P	55190	P	55234	P	64405	P	55234	P	6183	P	55234	P	374383	P	55234	P
83874	P	55291	P	83874	P	55291	P	9443	P	55291	P	113189	P	55291	P	441032	P	55291	P
90326	P	55604	P	84220	P	55604	P	83666	P	55604	P	81790	P	55604	P	51160	P	55604	P
81786	P	55762	P	121506	P	55762	P	729230	P	55762	P	57834	P	55762	P	7332	P	55762	P
1950	P	56920	P	23590	P	56920	P	84643	P	56920	P	8809	P	56920	P	6885	P	56920	P
22861	P	56937	P	140730	P	56937	P	7332	P	56937	P	6382	P	56937	P	57626	P	56937	P
7014	P	56985	P	8869	P	56985	P	285761	P	56985	P	5903	P	56985	P	23300	P	56985	P
3822	P	57117	P	150094	P	57117	P	128611	P	57117	P	51005	P	57117	P	7569	P	57117	P
3767	P	57336	P	6253	P	57336	P	81603	P	57336	P	9802	P	57336	P	4353	P	57336	P
9987	P	57733	P	145389	P	57733	P	10200	P	57733	P	91754	P	57733	P	11096	P	57733	P
8869	P	57863	P	7471	P	57863	P	4928	P	57863	P	4820	P	57863	P	4928	P	57863	P
57162	P	58189	P	308	P	58189	P	2117	P	58189	P	29959	P	58189	P	5026	P	58189	P
54205	P	59277	P	32	P	59277	P	5379	P	59277	P	114881	P	59277	P	967	P	59277	P
57154	P	60436	P	63941	P	60436	P	51149	P	60436	P	30835	P	60436	P	55850	P	60436	P
672	P	60682	P	23636	P	60682	P	8837	P	60682	P	124411	P	60682	P	8940	P	60682	P
401103	P	64172	P	5300	P	64172	P	64065	P	64172	P	10245	P	64172	P	256158	P	64172	P
4726	P	64283	P	6183	P	64283	P	257160	P	64283	P	3797	P	64283	P	1289	P	64283	P
57122	P	64793	P	6745	P	64793	P	5372	P	64793	P	8021	P	64793	P	3185	P	64793	P
2820	P	65260	P	23474	P	65260	P	55082	P	65260	P	8711	P	65260	P	55190	P	65260	P
51149	P	79159	P	613	P	79159	P	8940	P	79159	P	1139	P	79159	P	338707	P	79159	P
9745	P	79607	P	26230	P	79607	P	51160	P	79607	P	113235	P	79607	P	27292	P	79607	P
10621	P	79628	P	27031	P	79628	P	9921	P	79628	P	7791	P	79628	P	6197	P	79628	P
23176	P	79770	P	23279	P	79770	P	63978	P	79770	P	4355	P	79770	P	9681	P	79770	P
6829	P	79783	P	7332	P	79783	P	5899	P	79783	P	6397	P	79783	P	255275	P	79783	P
1678	P	79962	P	4502	P	79962	P	25825	P	79962	P	79590	P	79962	P	114880	P	79962	P
285761	P	83743	P	5820	P	83743	P	55190	P	83743	P	91404	P	83743	P	7404	P	83743	P
9026	P	84076	P	124583	P	84076	P	6885	P	84076	P	28	P	84076	P	55144	P	84076	P
10482	P	84174	P	6285	P	84174	P	8021	P	84174	P	55247	P	84174	P	30834	P	84174	P
55619	P	84449	P	5885	P	84449	P	60559	P	84449	P	8667	P	84449	P	8092	P	84449	P
5799	P	84458	P	3308	P	84458	P	125965	P	84458	P	5686	P	84458	P	22839	P	84458	P
11076	P	84618	P	3280	P	84618	P	10269	P	84618	P	197358	P	84618	P	7450	P	84618	P
147719	P	84631	P	10533	P	84631	P	79848	P	84631	P	84078	P	84631	P	4790	P	84631	P
8322	P	92558	P	5151	P	92558	P	23480	P	92558	P	6741	P	92558	P	4105	P	92558	P
54555	P	133688	P	164714	P	133688	P	3706	P	133688	P	4734	P	133688	P	29780	P	133688	P
84991	P	133746	P	6197	P	133746	P	5478	P	133746	P	128272	P	133746	P	6431	P	133746	P
9534	P	139324	P	57621	P	139324	P	27183	P	139324	P	2645	P	139324	P	5300	P	139324	P
207	P	139804	P	23650	P	139804	P	64848	P	139804	P	6811	P	139804	P	283796	P	139804	P
10868	P	149461	P	3552	P	149461	P	5441	P	149461	P	9187	P	149461	P	7832	P	149461	P
5583	P	150159	P	7267	P	150159	P	84619	P	150159	P	400926	P	150159	P	25791	P	150159	P
613	P	154796	P	10479	P	154796	P	8906	P	154796	P	30818	P	154796	P	8431	P	154796	P
192669	P	164045	P	83548	P	164045	P	9987	P	164045	P	55785	P	164045	P	57576	P	164045	P
22848	P	170958	P	55785	P	170958	P	5908	P	170958	P	3020	P	170958	P	10921	P	170958	P
148811	P	246181	P	2073	P	246181	P	9364	P	246181	P	9364	P	246181	P	5253	P	246181	P
6885	P	256536	P	10424	P	256536	P	59347	P	256536	P	3762	P	256536	P	57162	P	256536	P
8092	P	374868	P	54437	P	374868	P	10049	P	374868	P	200186	P	374868	P	5046	P	374868	P
5213	P	375133	P	640	P	375133	P	29959	P	375133	P	5347	P	375133	P	9282	P	375133	P
6487	P	399512	P	25999	P	399512	P	23588	P	399512	P	11168	P	399512	P	147657	P	399512	P
10992	P	440348	P	43849	P	440348	P	9026	P	440348	P	375190	P	440348	P	6812	P	440348	P
5683	P	440435	P	56896	P	440435	P	55127	P	440435	P	9745	P	440435	P	207	P	440435	P
5684	P	100137049	P	9497	P	100137049	P	976	P	100137049	P	29978	P	100137049	P	3706	P	100137049	P
10959	P	51231	N	1743	P	728015	N	154865	P	10164	N	84991	P	55726	N	32	P	282992	N
23240	P	51594	N	9416	P	51642	N	56650	P	1388	N	145389	P	5054	N	5463	P	152195	N
6431	P	23769	N	112950	P	100313968	N	5862	P	51237	N	10076	P	81575	N	3431	P	28776	N
51586	P	151647	N	9441	P	151162	N	51538	P	975	N	23054	P	2770	N	5437	P	51351	N
6059	P	283270	N	79848	P	55131	N	91404	P	285943	N	375791	P	11187	N	10713	P	645224	N
89766	P	25879	N	10179	P	400013	N	79902	P	54550	N	150763	P	54556	N	6829	P	64853	N
26973	P	2098	N	7178	P	1197	N	51669	P	2328	N	63978	P	692232	N	36	P	9567	N
2114	P	3029	N	166	P	1346	N	57649	P	23460	N	7332	P	100270845	N	8517	P	152098	N
10858	P	352961	N	8906	P	4150	N	283796	P	5922	N	7805	P	135892	N	3716	P	161753	N
7791	P	100287590	N	23264	P	51213	N	27328	P	259236	N	1201	P	255189	N	23396	P	79727	N
59347	P	84319	N	388677	P	100422200	N	51593	P	10385	N	4771	P	79057	N	11128	P	100034248	N
6634	P	3579	N	57118	P	401463	N	2073	P	121274	N	5684	P	84659	N	219995	P	9967	N
10518	P	347862	N	55275	P	643414	N	23291	P	27068	N	5688	P	55198	N	53347	P	100292680	N
7514	P	381	N	10434	P	116447	N	8087	P	342666	N	51003	P	51287	N	10621	P	9274	N
10533	P	56034	N	3417	P	151516	N	2820	P	7130	N	7267	P	63931	N	5908	P	389073	N
10963	P	6649	N	2107	P	2370	N	9282	P	1805	N	6687	P	1874	N	65109	P	23370	N
283796	P	64761	N	84991	P	145508	N	7832	P	7102	N	8459	P	9322	N	10001	P	91368	N
6050	P	283352	N	168400	P	319089	N	81846	P	1267	N	388677	P	388381	N	79781	P	221833	N
26010	P	100294023	N	79671	P	613227	N	23590	P	8027	N	389690	P	128434	N	10865	P	23544	N
163049	P	3952	N	22878	P	126541	N	7791	P	3859	N	27433	P	2013	N	84675	P	388753	N
149986	P	441528	N	7994	P	389715	N	506	P	7188	N	79102	P	1847	N	308	P	9284	N
10157	P	84304	N	6050	P	253582	N	1974	P	9001	N	6578	P	347169	N	220081	P	100287164	N
1665	P	159119	N	7818	P	10827	N	6675	P	51275	N	4542	P	283859	N	1803	P	29108	N
10921	P	100191039	N	3735	P	100128517	N	10181	P	645974	N	79879	P	54897	N	121506	P	90529	N
5664	P	83539	N	11165	P	100130817	N	5283	P	100130757	N	2314	P	9736	N	6709	P	8876	N
23534	P	780	N	9442	P	116832	N	10294	P	286272	N	4121	P	5690	N	5682	P	646522	N
23396	P	100132911	N	54751	P	100294023	N	80198	P	6978	N	3767	P	53919	N	8863	P	284433	N
5899	P	5049	N	1855	P	3283	N	10542	P	283377	N	79818	P	6599	N	22978	P	100271618	N
80347	P	489	N	60509	P	466	N	5546	P	284129	N	79714	P	441722	N	9791	P	57405	N
10657	P	55576	N	375	P	93589	N	23054	P	285154	N	58488	P	317662	N	116255	P	161406	N
124411	P	55083	N	80198	P	10180	N	10960	P	375189	N	402117	P	10249	N	4218	P	1184	N
55258	P	5063	N	55247	P	100128501	N	3431	P	25959	N	60509	P	89876	N	6239	P	27284	N
11011	P	677846	N	5055	P	341019	N	138050	P	124641	N	440585	P	6217	N	81844	P	84301	N
7332	P	170959	N	1678	P	59285	N	1909	P	8331	N	11214	P	7046	N	4342	P	51455	N
11018	P	157695	N	55810	P	79842	N	9853	P	83480	N	8763	P	387066	N	29959	P	91316	N
50804	P	9588	N	11018	P	150383	N	79861	P	154313	N	5269	P	23753	N	55127	P	84867	N
6150	P	5884	N	3140	P	79876	N	56893	P	6309	N	163049	P	2800	N	55258	P	92140	N
2923	P	6799	N	8809	P	221264	N	89849	P	26651	N	9730	P	1105	N	9524	P	389517	N
55768	P	100271471	N	9146	P	10066	N	1743	P	2619	N	157983	P	81611	N	26156	P	4030	N
441032	P	440122	N	5372	P	64577	N	56980	P	647174	N	84914	P	100132159	N	10518	P	23568	N
3837	P	150185	N	8087	P	283238	N	9150	P	259293	N	55335	P	11185	N	23291	P	100128930	N
8289	P	440864	N	4734	P	619498	N	6687	P	6866	N	2034	P	3939	N	1207	P	729870	N
7023	P	6461	N	5252	P	823	N	150763	P	134637	N	5908	P	100129269	N	4134	P	140623	N
91947	P	85476	N	27328	P	10539	N	10479	P	55425	N	53347	P	100532737	N	65125	P	28903	N
58517	P	100130360	N	29978	P	8643	N	4245	P	100134713	N	30834	P	79594	N	51586	P	25975	N
83857	P	3293	N	56919	P	343472	N	84306	P	5023	N	27289	P	1595	N	23014	P	83863	N
23590	P	406913	N	23218	P	84066	N	9440	P	7369	N	7372	P	100288540	N	5795	P	25862	N
23299	P	390231	N	53354	P	388181	N	6811	P	129685	N	1650	P	60681	N	1650	P	64760	N
166	P	8879	N	6311	P	5190	N	124583	P	84934	N	4144	P	5933	N	2923	P	29118	N
23588	P	7975	N	80306	P	25977	N	55810	P	100128958	N	26230	P	54954	N	43849	P	204962	N
255275	P	100189253	N	4355	P	9318	N	50804	P	388514	N	57649	P	661	N	8407	P	130576	N
54972	P	22820	N	148811	P	166378	N	3140	P	84698	N	64405	P	5125	N	10656	P	283159	N
146540	P	124872	N	6687	P	10268	N	2059	P	7138	N	64083	P	26136	N	55275	P	11162	N
9187	P	374946	N	84622	P	389643	N	51520	P	339010	N	25999	P	100128691	N	10075	P	2335	N
27433	P	9721	N	36	P	892	N	1803	P	1839	N	7852	P	51465	N	26130	P	201164	N
51150	P	64969	N	6634	P	25923	N	56915	P	222662	N	26509	P	146456	N	157983	P	100302274	N
5862	P	4946	N	11065	P	2519	N	25909	P	729113	N	6253	P	11100	N	9020	P	341128	N
10732	P	30009	N	3187	P	26589	N	124995	P	219525	N	3716	P	606553	N	146540	P	119369	N
167227	P	55525	N	3767	P	79968	N	11345	P	6776	N	79033	P	5317	N	11266	P	1446	N
8906	P	100290936	N	84893	P	2130	N	163882	P	283232	N	81846	P	2318	N	56919	P	183	N
5252	P	79177	N	84296	P	341346	N	27336	P	927	N	3985	P	286087	N	79671	P	388021	N
83844	P	158809	N	10130	P	554049	N	9416	P	6769	N	51479	P	58484	N	3187	P	150165	N
172	P	388567	N	8517	P	339926	N	23474	P	8416	N	10001	P	130574	N	80762	P	257364	N
10424	P	64078	N	4102	P	126235	N	1678	P	1277	N	5862	P	389844	N	5870	P	3594	N
11337	P	152719	N	64762	P	6470	N	57658	P	5307	N	51149	P	55308	N	4023	P	117194	N
5718	P	27181	N	64405	P	9871	N	340526	P	160419	N	1240	P	3910	N	9253	P	3047	N
5870	P	57707	N	790	P	388996	N	4542	P	26098	N	80258	P	7292	N	5394	P	5408	N
6683	P	6602	N	10865	P	100130889	N	23256	P	7411	N	81603	P	23648	N	920	P	389936	N
23468	P	440925	N	6921	P	373863	N	535	P	7546	N	8837	P	643503	N	84622	P	401442	N
6675	P	3708	N	81844	P	130	N	9481	P	9247	N	65125	P	2501	N	146542	P	79932	N
7994	P	392288	N	6709	P	333931	N	55144	P	730100	N	23177	P	80007	N	9716	P	79731	N
285464	P	2294	N	10868	P	26524	N	150094	P	100128727	N	5105	P	2280	N	57696	P	6860	N
10434	P	3202	N	65264	P	84664	N	1201	P	1195	N	9440	P	440518	N	79801	P	3383	N
6578	P	26121	N	54476	P	9913	N	308	P	2833	N	1956	P	100129701	N	23036	P	79729	N
2889	P	203427	N	26512	P	115209	N	392447	P	1565	N	827	P	10458	N	84057	P	645808	N
8985	P	10254	N	10762	P	721	N	6427	P	221294	N	8777	P	100129476	N	401103	P	192670	N
23604	P	646470	N	22938	P	64090	N	57215	P	51171	N	6709	P	23113	N	9534	P	7052	N
23218	P	138639	N	9524	P	7276	N	5833	P	9021	N	57696	P	84000	N	9570	P	56521	N
51192	P	6472	N	535	P	1081	N	132321	P	1317	N	10552	P	60678	N	5426	P	389249	N
8863	P	57719	N	55079	P	5001	N	84296	P	9586	N	29882	P	23325	N	745	P	2517	N
9253	P	100271178	N	9253	P	283070	N	143684	P	28442	N	2107	P	3128	N	55810	P	401089	N
8407	P	2100	N	80325	P	8115	N	5213	P	96626	N	3552	P	55686	N	29101	P	53832	N
6141	P	23025	N	83930	P	408188	N	6183	P	100302132	N	43849	P	3542	N	143684	P	118487	N
9631	P	2451	N	81875	P	643977	N	91074	P	23753	N	166	P	51100	N	57551	P	646670	N
2339	P	283847	N	331	P	100128055	N	6048	P	3272	N	4126	P	347730	N	284214	P	140901	N
55746	P	246	N	5283	P	4354	N	10669	P	3441	N	57118	P	723961	N	2820	P	129804	N
30818	P	10000	N	2889	P	414059	N	124751	P	100147773	N	56893	P	441733	N	8813	P	123207	N
10656	P	442197	N	29803	P	729025	N	168400	P	5032	N	23534	P	54067	N	1036	P	340273	N
23483	P	400965	N	9802	P	2574	N	79590	P	386617	N	83666	P	84634	N	214	P	283310	N
5394	P	100129482	N	158046	P	647662	N	23036	P	1720	N	8092	P	100128936	N	6041	P	26353	N
342667	P	440712	N	5902	P	9968	N	2067	P	390916	N	140730	P	126299	N	10226	P	25973	N
5211	P	54082	N	64083	P	27143	N	10621	P	26813	N	10992	P	27327	N	7014	P	6753	N
29075	P	283475	N	8291	P	339210	N	6050	P	692075	N	3111	P	440895	N	140730	P	100128028	N
10637	P	4146	N	63978	P	57643	N	149986	P	219870	N	8322	P	6477	N	5352	P	503636	N
58485	P	81856	N	8289	P	7408	N	375791	P	8482	N	23013	P	128718	N	197358	P	9333	N
7029	P	84820	N	2147	P	170589	N	7384	P	196993	N	26512	P	390260	N	6907	P	730187	N
5372	P	81542	N	5903	P	445372	N	23604	P	60526	N	6940	P	58531	N	1778	P	1441	N
36	P	8622	N	23240	P	54583	N	84918	P	10175	N	2147	P	55727	N	5885	P	728073	N
23193	P	64376	N	9150	P	5888	N	50674	P	9663	N	9098	P	5552	N	375791	P	4321	N
26230	P	8148	N	6839	P	9079	N	10762	P	349408	N	9061	P	285313	N	1025	P	285593	N
4126	P	100131626	N	338	P	55301	N	6136	P	7407	N	6598	P	2109	N	729230	P	100131581	N
80010	P	1060	N	6427	P	100422343	N	10595	P	221786	N	8985	P	26280	N	172	P	85344	N
79671	P	65978	N	84675	P	55846	N	7450	P	2205	N	5870	P	5189	N	6634	P	9777	N
79009	P	341	N	4134	P	10973	N	1234	P	23481	N	57658	P	85302	N	22861	P	729999	N
132321	P	55135	N	27289	P	6992	N	672	P	1056	N	116255	P	23370	N	1678	P	5345	N
54437	P	2001	N	390530	P	9466	N	23264	P	100132430	N	36	P	223117	N	5105	P	653786	N
32	P	81888	N	5026	P	147179	N	3956	P	51022	N	8813	P	85329	N	112950	P	90167	N
79902	P	100287718	N	51305	P	10900	N	113235	P	653404	N	9020	P	9354	N	11193	P	55715	N
6285	P	221656	N	6554	P	2260	N	7805	P	10040	N	23252	P	9557	N	1576	P	728549	N
676	P	56260	N	5870	P	400043	N	79774	P	100130455	N	11345	P	389610	N	83844	P	344787	N
81875	P	10929	N	10576	P	6331	N	6285	P	894	N	10049	P	11336	N	57380	P	100130137	N
143684	P	100033815	N	5756	P	6875	N	10043	P	54756	N	80131	P	50632	N	23067	P	218	N
58526	P	283432	N	5694	P	23408	N	57553	P	6553	N	23279	P	55854	N	3792	P	79730	N
3146	P	643965	N	6598	P	8929	N	23451	P	100131846	N	81855	P	442721	N	102	P	440991	N
30834	P	10412	N	8021	P	6560	N	8667	P	664	N	25896	P	1010	N	649	P	57474	N
3185	P	100129284	N	11345	P	160313	N	11266	P	57610	N	10787	P	143282	N	79102	P	122809	N
81846	P	84639	N	81846	P	8475	N	7014	P	100288312	N	2966	P	1843	N	29079	P	1573	N
9481	P	388389	N	25839	P	390766	N	65125	P	8635	N	65109	P	400622	N	81846	P	8663	N
6709	P	79008	N	114134	P	340371	N	5705	P	56917	N	53947	P	9607	N	3157	P	157574	N
3552	P	10081	N	28956	P	727857	N	2010	P	125919	N	1785	P	100128364	N	7559	P	5984	N
1576	P	100129174	N	10656	P	100129129	N	6041	P	100329108	N	79646	P	9482	N	3937	P	10329	N
5105	P	56603	N	1201	P	148534	N	83930	P	874	N	23067	P	84054	N	3552	P	286	N
26509	P	26101	N	54866	P	727838	N	6921	P	8970	N	441032	P	94030	N	11127	P	3795	N
138050	P	645402	N	4836	P	387914	N	1536	P	50506	N	2073	P	51742	N	4836	P	28304	N
138151	P	441455	N	23291	P	83461	N	22878	P	619427	N	8869	P	2448	N	342538	P	5814	N
3792	P	347281	N	4105	P	133609	N	54413	P	84419	N	26576	P	647000	N	9725	P	10184	N
6907	P	340357	N	10992	P	285636	N	7293	P	168433	N	5586	P	57135	N	375190	P	896	N
2356	P	170954	N	57215	P	66000	N	4820	P	8050	N	3146	P	54742	N	23483	P	692225	N
9972	P	28976	N	57154	P	157313	N	6747	P	1203	N	121506	P	2919	N	55252	P	5034	N
113746	P	29118	N	400926	P	79863	N	5870	P	399716	N	84706	P	149095	N	89766	P	126208	N
1211	P	220032	N	3146	P	6363	N	760	P	22982	N	2168	P	139189	N	7471	P	646216	N
7355	P	93183	N	2965	P	2842	N	57162	P	284219	N	149986	P	25980	N	58488	P	27166	N
156	P	653820	N	121536	P	79640	N	8291	P	84066	N	23036	P	645224	N	203429	P	54520	N
128611	P	100271607	N	1778	P	79090	N	53335	P	653639	N	10923	P	55904	N	54413	P	100128822	N
29780	P	1416	N	8507	P	100289313	N	7355	P	51061	N	23451	P	25819	N	4277	P	80078	N
145389	P	9344	N	676	P	56061	N	6626	P	1278	N	138050	P	2459	N	124995	P	100286925	N
80198	P	388701	N	8241	P	9894	N	2114	P	439944	N	2923	P	22989	N	57122	P	221656	N
11318	P	642131	N	124411	P	23119	N	8815	P	100170226	N	22848	P	200058	N	5583	P	100130302	N
10179	P	30833	N	9658	P	6078	N	5903	P	522	N	51252	P	1046	N	25915	P	128367	N
1036	P	55741	N	80347	P	11176	N	173	P	4343	N	54776	P	723790	N	8534	P	7329	N
124751	P	729009	N	9868	P	28875	N	4836	P	8228	N	51150	P	199953	N	79646	P	27129	N
79879	P	650662	N	55082	P	2674	N	2339	P	6146	N	27249	P	100144878	N	220164	P	8343	N
80325	P	729863	N	8940	P	9122	N	10518	P	114898	N	390530	P	6434	N	56893	P	285622	N
57473	P	400831	N	375190	P	9619	N	6253	P	440926	N	7251	P	645961	N	2957	P	553	N
51807	P	100418724	N	11193	P	100270890	N	94233	P	645566	N	8581	P	64856	N	28965	P	8489	N
2965	P	9361	N	5439	P	28408	N	79781	P	140807	N	6150	P	301	N	10365	P	100189191	N
2966	P	9924	N	29780	P	5304	N	3837	P	23244	N	114786	P	5425	N	55742	P	442172	N
25915	P	100131993	N	9866	P	821	N	8801	P	22843	N	9861	P	128414	N	353144	P	440533	N
22796	P	4018	N	23300	P	3205	N	58488	P	1178	N	11337	P	79317	N	1240	P	199800	N
23469	P	4653	N	150763	P	642843	N	1410	P	9880	N	6634	P	54439	N	57154	P	7784	N
8537	P	551	N	150356	P	643418	N	10919	P	653129	N	55619	P	4174	N	51305	P	728380	N
64425	P	3015	N	147657	P	641510	N	23300	P	8975	N	25903	P	347281	N	164714	P	50964	N
10075	P	10021	N	7372	P	57805	N	1576	P	90990	N	58506	P	991	N	80824	P	8482	N
4353	P	245936	N	25813	P	360200	N	9904	P	5499	N	2123	P	389123	N	1211	P	3126	N
6382	P	64799	N	401103	P	9878	N	84675	P	646433	N	128611	P	284804	N	121536	P	255330	N
57696	P	317671	N	5684	P	2884	N	58506	P	647086	N	55810	P	2692	N	1662	P	2879	N
4713	P	56103	N	4277	P	441459	N	10939	P	64098	N	1173	P	388553	N	5902	P	114803	N
22839	P	137868	N	220164	P	136227	N	200186	P	11005	N	59347	P	8739	N	81855	P	29907	N
64901	P	85455	N	2645	P	5333	N	57380	P	440503	N	2033	P	85007	N	27328	P	84221	N
3762	P	65251	N	79818	P	157570	N	5586	P	162137	N	3140	P	440072	N	51669	P	285598	N
25903	P	10636	N	145200	P	81309	N	4734	P	397	N	51192	P	35	N	219541	P	677826	N
64065	P	28833	N	7328	P	23420	N	3187	P	440180	N	55144	P	26508	N	57187	P	92259	N
527	P	10940	N	6422	P	8420	N	23534	P	6857	N	10244	P	23076	N	6741	P	161823	N
4771	P	856	N	56915	P	10279	N	36	P	23464	N	64901	P	100422885	N	283991	P	55176	N
150763	P	2821	N	89849	P	10612	N	390876	P	56139	N	10594	P	220077	N	2147	P	2643	N
51232	P	84197	N	440585	P	84969	N	23252	P	132949	N	5352	P	440686	N	80325	P	286554	N
8487	P	100130455	N	26509	P	100129595	N	10656	P	116987	N	138151	P	441046	N	404744	P	646875	N
9440	P	54081	N	976	P	646383	N	80325	P	55230	N	32	P	8362	N	79228	P	100113400	N
25791	P	55184	N	920	P	54680	N	57795	P	342035	N	145200	P	100288449	N	25909	P	100240707	N
4904	P	126006	N	3822	P	60489	N	55335	P	80213	N	10762	P	23339	N	51005	P	5590	N
10365	P	442191	N	23256	P	55616	N	7559	P	221438	N	308	P	80194	N	150356	P	23732	N
55079	P	728461	N	9716	P	10267	N	51479	P	221504	N	1855	P	9936	N	6136	P	161502	N
6626	P	56947	N	7707	P	84826	N	91351	P	729627	N	4700	P	7291	N	8507	P	339175	N
7328	P	199974	N	4771	P	391081	N	7707	P	57763	N	2067	P	647077	N	150094	P	151195	N
10939	P	201255	N	58485	P	440449	N	5970	P	23339	N	2071	P	5732	N	79902	P	645266	N
5283	P	100130357	N	3166	P	390894	N	29075	P	55308	N	4361	P	8123	N	65977	P	161527	N
11065	P	116534	N	116986	P	59352	N	5426	P	6523	N	114134	P	767557	N	10959	P	4194	N
84619	P	10568	N	3716	P	5292	N	7994	P	440225	N	57551	P	51523	N	26509	P	54657	N
80824	P	55668	N	80853	P	4256	N	6239	P	286135	N	8407	P	8519	N	84220	P	3066	N
4722	P	147841	N	89766	P	440419	N	8241	P	27345	N	7328	P	284912	N	257160	P	6229	N
113402	P	643394	N	390876	P	89919	N	353144	P	9547	N	5546	P	134510	N	9921	P	9204	N
126626	P	80776	N	10595	P	642413	N	9827	P	6932	N	83544	P	145270	N	25903	P	26103	N
27292	P	10771	N	91404	P	402135	N	81876	P	8315	N	7994	P	55478	N	6745	P	4909	N
26031	P	341378	N	124995	P	29930	N	786	P	645651	N	6041	P	10346	N	205564	P	3702	N
2073	P	10551	N	221491	P	91894	N	23218	P	53834	N	57215	P	100271208	N	402117	P	80036	N
6711	P	2152	N	6829	P	161823	N	9861	P	84626	N	10921	P	7027	N	4245	P	202500	N
65988	P	100287102	N	8534	P	100130799	N	6711	P	6336	N	10130	P	728071	N	400627	P	7710	N
5886	P	390660	N	23396	P	3682	N	55791	P	23503	N	84619	P	390144	N	285550	P	83886	N
7569	P	140748	N	3797	P	9421	N	2907	P	55151	N	56896	P	346528	N	25999	P	677834	N
58486	P	2743	N	51150	P	145258	N	3065	P	648822	N	23256	P	1798	N	5562	P	6625	N
8667	P	348932	N	53947	P	10616	N	5664	P	100133899	N	527	P	100287596	N	5686	P	23303	N
43849	P	139411	N	4820	P	401548	N	7267	P	1152	N	54765	P	26822	N	57118	P	55700	N
976	P	23216	N	7805	P	1208	N	1855	P	138799	N	84643	P	8717	N	640	P	731789	N
79646	P	342918	N	81876	P	254102	N	1657	P	345557	N	79132	P	338579	N	3735	P	100128107	N
57626	P	284233	N	113746	P	7547	N	8813	P	219464	N	6487	P	51329	N	389690	P	11317	N
9658	P	6894	N	2275	P	7979	N	8565	P	730232	N	9972	P	23516	N	2067	P	284889	N
5430	P	4968	N	3337	P	25961	N	22938	P	100132658	N	2010	P	145788	N	4929	P	100271033	N
6183	P	284240	N	7355	P	10563	N	22861	P	8774	N	147719	P	283701	N	5449	P	51001	N
8517	P	164781	N	65977	P	11005	N	10865	P	92235	N	124583	P	53981	N	23195	P	84299	N
4361	P	8382	N	10939	P	441369	N	5105	P	60485	N	65263	P	414778	N	65080	P	10256	N
58488	P	100130887	N	5702	P	142910	N	2966	P	79807	N	3612	P	65018	N	2889	P	137902	N
1778	P	400	N	6136	P	5267	N	84759	P	27022	N	152926	P	55870	N	25893	P	51065	N
2010	P	100133944	N	81855	P	148423	N	23240	P	9246	N	3185	P	344875	N	28	P	729966	N
5885	P	2625	N	84759	P	646626	N	25893	P	100271124	N	122416	P	3784	N	5799	P	643162	N
5795	P	128467	N	83544	P	51121	N	51305	P	100033453	N	5438	P	728638	N	9026	P	440264	N
23220	P	728603	N	2648	P	728447	N	145389	P	100271717	N	56915	P	91227	N	2962	P	57804	N
6239	P	387111	N	8985	P	51312	N	9821	P	414135	N	2059	P	59352	N	3417	P	114599	N
112479	P	644054	N	527	P	9622	N	5300	P	84888	N	404744	P	84080	N	55079	P	283028	N
22881	P	643162	N	5426	P	9854	N	3166	P	7541	N	8537	P	100423062	N	51192	P	100379291	N
338	P	117156	N	10960	P	284836	N	904	P	25777	N	25825	P	56931	N	83989	P	284242	N
10728	P	100130430	N	90326	P	643382	N	8763	P	65981	N	9423	P	4104	N	23256	P	8076	N
27031	P	9623	N	10552	P	89844	N	4726	P	10999	N	11076	P	3681	N	10594	P	84271	N
7372	P	2903	N	6271	P	285441	N	79033	P	100302200	N	57795	P	390937	N	5236	P	100128203	N
10291	P	654085	N	54413	P	11334	N	58517	P	93432	N	5902	P	127295	N	113746	P	8725	N
80131	P	11063	N	9861	P	339291	N	5795	P	340591	N	23474	P	645339	N	128272	P	29943	N
5705	P	2877	N	760	P	55380	N	3020	P	2575	N	1665	P	5301	N	6285	P	22920	N
79228	P	441728	N	3020	P	441453	N	26973	P	143098	N	150356	P	51270	N	10269	P	645136	N
6041	P	118461	N	9364	P	755	N	80853	P	340252	N	5683	P	1454	N	84893	P	55905	N
22893	P	93349	N	2033	P	51639	N	3762	P	644119	N	10595	P	1735	N	5438	P	25989	N
535	P	9907	N	6675	P	641467	N	138151	P	645749	N	8839	P	55922	N	65264	P	1768	N
157983	P	6929	N	10313	P	5608	N	138724	P	693220	N	5430	P	9650	N	63978	P	9543	N
7293	P	286177	N	79801	P	94059	N	54476	P	202020	N	1654	P	64800	N	80010	P	115653	N
58506	P	25984	N	84619	P	79184	N	91942	P	57221	N	65080	P	117177	N	1536	P	2290	N
10669	P	285484	N	2034	P	100271241	N	26003	P	9166	N	92293	P	11024	N	27258	P	100505621	N
1657	P	54801	N	25825	P	256309	N	1778	P	79012	N	51160	P	26073	N	89849	P	540	N
80345	P	347541	N	9987	P	64595	N	54972	P	78988	N	6675	P	440270	N	7030	P	22906	N
55749	P	7187	N	375791	P	8642	N	4501	P	348035	N	7917	P	56884	N	9868	P	83715	N
65249	P	219938	N	55746	P	57482	N	114881	P	8406	N	83930	P	442444	N	8565	P	10630	N
152926	P	100431177	N	7030	P	652764	N	26275	P	256302	N	3508	P	10610	N	5252	P	100132178	N
65080	P	54578	N	57473	P	100128107	N	80131	P	100287512	N	83707	P	3556	N	81603	P	54103	N
57551	P	26834	N	57570	P	160	N	26130	P	175	N	54437	P	401093	N	976	P	114790	N
375	P	28387	N	112479	P	283149	N	284214	P	118432	N	904	P	601	N	55693	P	7315	N
338707	P	643866	N	28	P	389541	N	6382	P	220359	N	9140	P	728290	N	9904	P	81605	N
6422	P	8506	N	57380	P	23506	N	10992	P	64285	N	64762	P	1748	N	53354	P	2675	N
5756	P	4111	N	57697	P	85379	N	7324	P	648791	N	89766	P	100288139	N	54205	P	23031	N
6921	P	388132	N	8431	P	26801	N	7514	P	100288914	N	53335	P	56127	N	8651	P	266629	N
89849	P	119678	N	4542	P	388536	N	5437	P	3479	N	7514	P	56126	N	4355	P	389432	N
1785	P	10138	N	26275	P	2300	N	3937	P	10148	N	55589	P	7032	N	51605	P	3228	N
5970	P	26583	N	79033	P	398	N	51252	P	54958	N	8565	P	100129460	N	9330	P	5860	N
3157	P	7150	N	7293	P	23089	N	84622	P	100133581	N	8507	P	3399	N	9631	P	114792	N
4355	P	79174	N	7559	P	8781	N	7023	P	3229	N	8528	P	1030	N	5379	P	83716	N
7818	P	6911	N	5105	P	11051	N	4277	P	374918	N	3837	P	728113	N	54776	P	729059	N
5439	P	6158	N	84992	P	3429	N	7178	P	653420	N	80824	P	154150	N	283987	P	6633	N
10226	P	9590	N	79902	P	728747	N	80258	P	57595	N	7386	P	84320	N	80853	P	10629	N
80818	P	23345	N	967	P	8715	N	3822	P	84259	N	9827	P	55631	N	221491	P	1781	N
65109	P	9820	N	3178	P	136051	N	9524	P	5965	N	84717	P	153769	N	6924	P	2660	N
5438	P	5544	N	6940	P	100302737	N	25791	P	727957	N	6141	P	6258	N	10325	P	1495	N
145200	P	652959	N	23451	P	2204	N	6141	P	144110	N	375	P	284434	N	11018	P	401541	N
64848	P	339988	N	5862	P	51501	N	54751	P	55508	N	5799	P	57578	N	7852	P	56882	N
9443	P	6545	N	10518	P	643394	N	10732	P	26207	N	3822	P	79501	N	9061	P	55423	N
64784	P	3641	N	786	P	9125	N	400627	P	440742	N	167227	P	10681	N	10787	P	145978	N
340526	P	54586	N	283987	P	7062	N	167227	P	81490	N	54555	P	51070	N	8459	P	1723	N
1536	P	4256	N	22893	P	347902	N	53354	P	100271508	N	10858	P	253018	N	23220	P	129870	N
5046	P	401037	N	55127	P	51351	N	91754	P	100506164	N	6745	P	79091	N	58526	P	347541	N
55785	P	55891	N	4218	P	170626	N	51111	P	54994	N	3181	P	353376	N	1909	P	80778	N
200186	P	389677	N	57576	P	55825	N	8581	P	26574	N	2907	P	56994	N	11076	P	201973	N
400627	P	29903	N	10921	P	25801	N	89766	P	1285	N	25813	P	58490	N	7328	P	54556	N
80258	P	2222	N	1240	P	2747	N	1211	P	100289187	N	220213	P	646719	N	54972	P	1186	N
29115	P	140691	N	51593	P	116143	N	6613	P	114900	N	58485	P	5927	N	7791	P	100359394	N
27258	P	100128377	N	1036	P	5696	N	5684	P	84272	N	27258	P	646050	N	9743	P	51633	N
81615	P	641365	N	143684	P	28810	N	26010	P	100131768	N	27292	P	440766	N	55791	P	54798	N
1289	P	120237	N	26973	P	53828	N	10244	P	644776	N	55258	P	5289	N	53947	P	51116	N
5379	P	729522	N	2010	P	83756	N	9866	P	3055	N	23240	P	50858	N	7994	P	6389	N
4218	P	169693	N	5886	P	26952	N	84057	P	993	N	54476	P	2996	N	506	P	9775	N
65264	P	340414	N	11318	P	375759	N	342667	P	11167	N	283987	P	26814	N	116986	P	100287887	N
27328	P	196968	N	147719	P	163688	N	57834	P	729330	N	9570	P	5331	N	81875	P	2312	N
4734	P	9805	N	10482	P	100313803	N	11105	P	503694	N	4105	P	400812	N	79848	P	143884	N
1803	P	132864	N	57162	P	219875	N	9745	P	389207	N	114780	P	644150	N	2314	P	284099	N
23036	P	284185	N	79861	P	84775	N	1025	P	7060	N	23038	P	2638	N	54476	P	4082	N
9827	P	646576	N	4904	P	6728	N	83844	P	3983	N	10957	P	115098	N	145389	P	27330	N
10130	P	56145	N	113402	P	29855	N	80010	P	100270959	N	8487	P	79827	N	147699	P	55904	N
11105	P	340888	N	8459	P	51497	N	23166	P	652231	N	10424	P	5733	N	81786	P	57633	N
6839	P	553115	N	6059	P	401478	N	158046	P	2880	N	4218	P	2394	N	166	P	128368	N
94233	P	27095	N	154865	P	8548	N	10645	P	51608	N	1743	P	30011	N	81876	P	284370	N
8839	P	84280	N	8322	P	3549	N	55746	P	1434	N	7014	P	6505	N	2689	P	199990	N
214	P	22875	N	10226	P	100127906	N	163049	P	100130428	N	1207	P	108	N	5347	P	55591	N
79590	P	10143	N	7179	P	9141	N	8537	P	3688	N	64065	P	100133227	N	10026	P	55286	N
10200	P	344967	N	29882	P	53616	N	65249	P	100287562	N	164714	P	256949	N	9140	P	5210	N
7251	P	10467	N	23067	P	692232	N	146542	P	64922	N	7030	P	440264	N	27289	P	51686	N
9868	P	1537	N	7866	P	54100	N	6709	P	51095	N	9282	P	6362	N	10992	P	5195	N
10294	P	6651	N	22978	P	375484	N	5885	P	100128795	N	506	P	379034	N	23252	P	220	N
168400	P	1757	N	9330	P	100130314	N	5236	P	440107	N	56919	P	386675	N	80131	P	25831	N
6311	P	91181	N	9921	P	84856	N	26156	P	390006	N	22861	P	85452	N	64762	P	56951	N
7866	P	55681	N	1522	P	11016	N	57583	P	10743	N	6059	P	85369	N	221120	P	23678	N
125965	P	28598	N	2547	P	441873	N	4736	P	353497	N	5705	P	9530	N	10294	P	1392	N
2760	P	84807	N	5437	P	81576	N	5702	P	9990	N	5437	P	283110	N	3146	P	10458	N
11096	P	284383	N	284214	P	402207	N	57697	P	55101	N	10533	P	10020	N	4705	P	128366	N
8940	P	10252	N	53	P	2140	N	1654	P	128876	N	81876	P	3957	N	2034	P	6563	N
11266	P	653214	N	2962	P	55747	N	27063	P	127845	N	57570	P	100287087	N	10732	P	127540	N
91404	P	83483	N	9170	P	10943	N	6631	P	4335	N	6627	P	100293440	N	84306	P	284939	N
23264	P	220965	N	10728	P	29943	N	6150	P	100133985	N	285464	P	401667	N	6150	P	5187	N
2314	P	57574	N	5718	P	83593	N	83596	P	54953	N	256158	P	346171	N	2071	P	64423	N
116255	P	51154	N	4928	P	153768	N	10179	P	3206	N	29803	P	340419	N	3308	P	222894	N
23300	P	157927	N	7791	P	3823	N	5686	P	646996	N	5379	P	390916	N	10015	P	728233	N
81876	P	392242	N	5583	P	126328	N	9477	P	10896	N	4134	P	692247	N	8528	P	5098	N
79818	P	170961	N	83707	P	26872	N	6311	P	100131510	N	84057	P	9967	N	84717	P	54930	N
9423	P	23051	N	114881	P	6854	N	8711	P	255394	N	7384	P	1513	N	51232	P	401136	N
197358	P	646927	N	51807	P	8729	N	79132	P	440268	N	51362	P	92565	N	9853	P	9609	N
1662	P	127294	N	29115	P	6657	N	23195	P	3174	N	5885	P	23426	N	2547	P	10915	N
2645	P	1831	N	7832	P	221424	N	8777	P	9955	N	138724	P	728434	N	7386	P	100271151	N
55190	P	3486	N	54555	P	100034743	N	22978	P	100131481	N	4502	P	728975	N	83707	P	8239	N
2067	P	2184	N	8537	P	399804	N	6683	P	645104	N	192669	P	51637	N	7384	P	80381	N
2147	P	5197	N	10637	P	54875	N	8985	P	85365	N	253832	P	8338	N	51003	P	26534	N
4542	P	9469	N	8763	P	100287879	N	3157	P	100130547	N	83989	P	7760	N	3337	P	145645	N
6397	P	157567	N	60559	P	27443	N	84717	P	81606	N	10291	P	646090	N	3181	P	390421	N
10036	P	3642	N	10291	P	28616	N	57122	P	56907	N	51538	P	348840	N	22796	P	339967	N
390530	P	81688	N	6747	P	790952	N	55327	P	256483	N	23604	P	123103	N	5586	P	57488	N
4342	P	79670	N	55693	P	81619	N	29994	P	1475	N	54866	P	366	N	23177	P	11005	N
57834	P	10730	N	23193	P	246184	N	55503	P	6901	N	80198	P	57502	N	6382	P	10947	N
7386	P	10296	N	54972	P	100128770	N	81790	P	8568	N	6683	P	100287166	N	23588	P	343702	N
2631	P	125	N	81615	P	84269	N	29882	P	963	N	10959	P	170370	N	10923	P	128821	N
140730	P	2861	N	8815	P	57721	N	23177	P	8642	N	58526	P	245934	N	10762	P	427	N
5441	P	442017	N	65125	P	84654	N	54437	P	10875	N	10732	P	116843	N	145200	P	2537	N
23038	P	646274	N	9061	P	552891	N	23469	P	100288960	N	23291	P	400073	N	5704	P	440087	N
83548	P	400650	N	2067	P	23637	N	5688	P	4500	N	920	P	494470	N	25896	P	2776	N
84220	P	286121	N	5430	P	54044	N	27031	P	80167	N	967	P	2690	N	114881	P	442197	N
51362	P	51778	N	338707	P	80216	N	79228	P	100288170	N	102	P	283989	N	7372	P	79091	N
10043	P	100271846	N	10963	P	137107	N	65264	P	81448	N	54751	P	6014	N	10963	P	220115	N
83989	P	832	N	79646	P	27293	N	81615	P	84128	N	4928	P	3611	N	5529	P	442325	N
9098	P	80308	N	4144	P	196475	N	64762	P	87171	N	64784	P	175	N	23365	P	148808	N
54765	P	9147	N	203429	P	79693	N	57570	P	526	N	57621	P	255082	N	9146	P	79982	N
22878	P	57149	N	5710	P	643806	N	81855	P	29943	N	3792	P	100132967	N	4726	P	100131206	N
967	P	3748	N	29959	P	1656	N	26230	P	26779	N	1536	P	83901	N	7805	P	719	N
29079	P	2207	N	8839	P	729879	N	1173	P	151050	N	219541	P	91409	N	23193	P	284001	N
6745	P	54332	N	1207	P	84075	N	9631	P	254272	N	5682	P	56113	N	8322	P	203238	N
56949	P	139760	N	26156	P	8562	N	4355	P	170504	N	84918	P	440078	N	5813	P	55345	N
5702	P	11197	N	53347	P	1943	N	4771	P	22873	N	4102	P	8434	N	53335	P	337975	N
6940	P	100189054	N	7450	P	9427	N	23518	P	255488	N	10657	P	2575	N	2033	P	25827	N
11345	P	84740	N	2765	P	65062	N	51586	P	57622	N	26130	P	6010	N	27183	P	10282	N
3140	P	51222	N	5613	P	100270885	N	23299	P	117159	N	10325	P	100288332	N	124411	P	153657	N
55810	P	219539	N	9745	P	100288841	N	23176	P	6943	N	29075	P	26027	N	2168	P	1831	N
10762	P	51107	N	27433	P	6866	N	11065	P	28831	N	55127	P	119504	N	11011	P	391037	N
83940	P	142680	N	1025	P	3270	N	9802	P	55068	N	89849	P	64760	N	84078	P	728047	N
253832	P	342443	N	5664	P	127623	N	56146	P	340654	N	3178	P	7556	N	10868	P	767557	N
51252	P	84253	N	138151	P	51719	N	11193	P	406915	N	5718	P	7069	N	55746	P	729838	N
3735	P	9152	N	4713	P	79269	N	64425	P	54596	N	23220	P	3355	N	3762	P	100131031	N
9821	P	7171	N	4318	P	199990	N	11318	P	5100	N	9658	P	284697	N	29882	P	51299	N
6924	P	100129897	N	57626	P	55002	N	3792	P	2969	N	55079	P	389791	N	148811	P	54496	N
51538	P	143188	N	340526	P	50616	N	83707	P	6259	N	23218	P	728090	N	7029	P	80174	N
55742	P	90827	N	9440	P	389333	N	55247	P	100271313	N	80347	P	55332	N	10657	P	64388	N
4929	P	8228	N	11168	P	10772	N	6578	P	11004	N	5213	P	1810	N	10130	P	83852	N
9524	P	345079	N	4353	P	9884	N	8517	P	23186	N	10157	P	10507	N	57583	P	203069	N
8528	P	644435	N	80345	P	9156	N	4144	P	81221	N	80762	P	84322	N	2275	P	100129763	N
4318	P	4522	N	5213	P	9100	N	9140	P	100129122	N	50674	P	839	N	5684	P	23026	N
3280	P	1800	N	5478	P	441161	N	79801	P	79053	N	5478	P	390245	N	29978	P	6833	N
1410	P	140660	N	3792	P	442421	N	53347	P	338436	N	3157	P	56099	N	5479	P	285116	N
9441	P	126637	N	50674	P	9797	N	22893	P	56906	N	11165	P	257106	N	23469	P	29986	N
84759	P	2621	N	4023	P	23126	N	5886	P	131831	N	53	P	338382	N	6422	P	277	N
5026	P	284952	N	5520	P	6233	N	10602	P	100271011	N	84950	P	54587	N	2117	P	56164	N
7320	P	55298	N	10858	P	2950	N	7852	P	221303	N	10269	P	6854	N	2059	P	54470	N
114769	P	345462	N	5704	P	92342	N	10424	P	148022	N	23396	P	22936	N	1522	P	81470	N
54476	P	337985	N	6811	P	134829	N	10130	P	55576	N	27031	P	55655	N	5820	P	401010	N
57570	P	10969	N	51479	P	89932	N	80347	P	9313	N	1657	P	23096	N	83940	P	2321	N
51111	P	139628	N	283796	P	7040	N	55742	P	6529	N	7559	P	3184	N	23650	P	26815	N
56980	P	64320	N	4726	P	84694	N	790	P	339967	N	2631	P	14	N	10076	P	29785	N
55247	P	441061	N	65249	P	5230	N	10076	P	100128155	N	23166	P	26281	N	23279	P	54097	N
91074	P	284565	N	55791	P	388830	N	9716	P	5435	N	51605	P	165055	N	222484	P	80341	N
10015	P	83594	N	649	P	90673	N	1662	P	112487	N	168400	P	100132948	N	285761	P	157753	N
285550	P	145499	N	283991	P	57575	N	858	P	100127888	N	2114	P	51126	N	9442	P	56934	N
50674	P	2845	N	5394	P	392360	N	7320	P	10263	N	5055	P	98	N	25813	P	374819	N
51003	P	373156	N	9020	P	11163	N	3280	P	402069	N	10482	P	2743	N	23590	P	343169	N
84706	P	399520	N	3937	P	151827	N	32	P	55324	N	56980	P	5434	N	51807	P	22924	N
55791	P	701	N	4929	P	158038	N	342538	P	8654	N	11011	P	390419	N	535	P	79054	N
8815	P	10725	N	8487	P	441204	N	55252	P	3077	N	10181	P	7757	N	9575	P	9421	N
91754	P	399761	N	80824	P	388514	N	58526	P	84271	N	9987	P	7187	N	57621	P	100292884	N
79102	P	100337590	N	10043	P	6428	N	8507	P	57568	N	55190	P	100302279	N	9170	P	55763	N
3159	P	729314	N	124751	P	3310	N	9743	P	100526693	N	10542	P	653566	N	9441	P	122011	N
23291	P	93973	N	55654	P	389677	N	83989	P	285268	N	6515	P	441519	N	81615	P	30011	N
23256	P	114224	N	10669	P	1649	N	5211	P	84890	N	56949	P	4624	N	1743	P	114885	N
6136	P	646433	N	4790	P	57471	N	60509	P	9135	N	22881	P	5918	N	22848	P	136332	N
114786	P	128859	N	79009	P	6202	N	5449	P	125997	N	5283	P	9516	N	10552	P	55325	N
64083	P	79085	N	27183	P	254827	N	55258	P	8603	N	10576	P	132720	N	57570	P	401393	N
84296	P	83657	N	255275	P	541468	N	10291	P	51474	N	5426	P	100131174	N	29994	P	643376	N
5686	P	9136	N	10325	P	100130533	N	10868	P	5290	N	51586	P	390155	N	200186	P	100130071	N
10076	P	6837	N	11105	P	9805	N	9187	P	25869	N	63941	P	653441	N	338	P	100093630	N
25909	P	753	N	132321	P	137209	N	10075	P	4723	N	22839	P	51320	N	23299	P	3887	N
25896	P	400746	N	80258	P	11116	N	5252	P	9811	N	29079	P	257194	N	138724	P	3156	N
4700	P	7173	N	5479	P	2427	N	116986	P	51657	N	10479	P	152015	N	6811	P	387758	N
53347	P	9385	N	55619	P	84200	N	126638	P	196951	N	57576	P	79931	N	54765	P	643905	N
8711	P	54070	N	9791	P	83464	N	90326	P	50636	N	53354	P	23462	N	6141	P	64840	N
30835	P	5172	N	220213	P	10147	N	3111	P	134829	N	23588	P	252953	N	84643	P	81889	N
1855	P	100128327	N	8813	P	10190	N	23468	P	100033432	N	285761	P	157574	N	57834	P	1350	N
6811	P	5826	N	23365	P	100132884	N	23650	P	4222	N	112950	P	7369	N	2645	P	27178	N
9282	P	85316	N	5833	P	100133251	N	7372	P	26064	N	10226	P	653162	N	5862	P	388605	N
124583	P	51295	N	7386	P	23598	N	10001	P	35	N	23609	P	340581	N	51593	P	157777	N
404744	P	123591	N	342538	P	23113	N	83548	P	7416	N	27336	P	2709	N	676	P	90525	N
84078	P	6121	N	9904	P	400556	N	1650	P	3362	N	55654	P	113230	N	58485	P	84934	N
7805	P	554226	N	9187	P	159989	N	26512	P	57005	N	9442	P	728544	N	10482	P	10352	N
9375	P	339977	N	607	P	10969	N	23365	P	6392	N	10569	P	79232	N	7023	P	2623	N
25825	P	3455	N	3837	P	11017	N	3797	P	7480	N	6136	P	114805	N	57795	P	161271	N
122416	P	2995	N	5586	P	100128640	N	56896	P	5987	N	4501	P	100188891	N	27249	P	152217	N
54866	P	54028	N	57551	P	79177	N	57551	P	504180	N	51593	P	56983	N	6050	P	28664	N
7267	P	54850	N	221120	P	401993	N	375	P	4054	N	6427	P	4258	N	7179	P	401106	N
79781	P	8710	N	10015	P	100288287	N	5745	P	1611	N	91942	P	5547	N	55247	P	2036	N
5915	P	2735	N	114786	P	100126572	N	79714	P	1995	N	7471	P	389177	N	114780	P	388159	N
5902	P	389860	N	6683	P	5594	N	283991	P	9953	N	205564	P	26787	N	56146	P	100131508	N
440585	P	64834	N	197358	P	164153	N	53	P	56124	N	1234	P	727842	N	50804	P	8535	N
2765	P	83744	N	50804	P	400322	N	6745	P	83446	N	8289	P	341128	N	11337	P	388795	N
3508	P	143244	N	1956	P	100128893	N	5799	P	165324	N	4929	P	10332	N	7421	P	23192	N
51593	P	84432	N	10787	P	100292909	N	10533	P	10798	N	80818	P	85397	N	29075	P	100132917	N
23166	P	656	N	4293	P	653645	N	28956	P	93166	N	283796	P	123876	N	64065	P	85463	N
221120	P	440700	N	475	P	55253	N	81875	P	100287596	N	7179	P	55095	N	134548	P	3938	N
6048	P	100288332	N	10036	P	131076	N	79646	P	245910	N	9416	P	26838	N	6675	P	645455	N
84893	P	677831	N	9631	P	340178	N	22839	P	343472	N	29780	P	100131213	N	55654	P	58516	N
10960	P	54534	N	55850	P	2702	N	1036	P	26719	N	26031	P	221785	N	388677	P	79027	N
54776	P	429	N	729230	P	84803	N	8289	P	414308	N	221120	P	100133106	N	6747	P	91120	N
57576	P	727699	N	84914	P	84719	N	23636	P	677838	N	222484	P	150368	N	79818	P	81559	N
79801	P	100130148	N	7514	P	1949	N	285550	P	57662	N	8893	P	10907	N	58486	P	401974	N
11021	P	100129940	N	10957	P	255082	N	5269	P	333931	N	4245	P	116541	N	790	P	342357	N
3612	P	122706	N	30818	P	51720	N	10928	P	116534	N	6907	P	3755	N	2356	P	56897	N
5432	P	5375	N	3703	P	100134091	N	55654	P	390998	N	23300	P	116447	N	55768	P	9969	N
6627	P	58508	N	6812	P	7498	N	6197	P	401260	N	4293	P	8325	N	5915	P	4033	N
9020	P	84284	N	114880	P	6847	N	23220	P	128826	N	10928	P	166824	N	1855	P	645104	N
128272	P	1848	N	64784	P	84216	N	219995	P	6542	N	1289	P	100526694	N	5710	P	402644	N
221491	P	83937	N	29101	P	653	N	613	P	407046	N	6885	P	143286	N	5694	P	51196	N
4928	P	27179	N	285550	P	388507	N	7386	P	3651	N	81875	P	26205	N	5439	P	51062	N
3187	P	280659	N	56300	P	23516	N	5721	P	257364	N	2547	P	28915	N	2765	P	10480	N
2117	P	127841	N	51366	P	347051	N	53947	P	387554	N	9026	P	4739	N	24148	P	8698	N
7852	P	84735	N	23166	P	81037	N	23067	P	5118	N	203429	P	7434	N	5721	P	51046	N
10001	P	100131540	N	58486	P	341032	N	56300	P	85446	N	6239	P	26333	N	26576	P	54968	N
84675	P	5627	N	53335	P	388551	N	5583	P	131408	N	5449	P	199897	N	84619	P	389102	N
112950	P	7169	N	10001	P	257203	N	55693	P	23085	N	58486	P	57190	N	113402	P	728042	N
4245	P	439931	N	51520	P	6374	N	51005	P	8514	N	57162	P	27334	N	6711	P	494115	N
124995	P	389715	N	7324	P	5861	N	30834	P	54495	N	2760	P	391019	N	786	P	5289	N
5426	P	4013	N	51005	P	283710	N	122416	P	100129995	N	84992	P	9812	N	2760	P	53632	N
7917	P	147166	N	9853	P	51478	N	2631	P	6388	N	55746	P	1959	N	26010	P	373856	N
91351	P	100462880	N	2923	P	645843	N	8651	P	100128590	N	9681	P	85495	N	6427	P	842	N
10713	P	138948	N	10594	P	84894	N	27249	P	387640	N	9534	P	7673	N	128611	P	57706	N
2957	P	730102	N	5899	P	100526761	N	11021	P	54187	N	8241	P	60496	N	5055	P	100287552	N
55082	P	57644	N	11266	P	100130269	N	56949	P	58503	N	5520	P	643863	N	55785	P	81858	N
2059	P	51116	N	22796	P	143503	N	11127	P	253714	N	8087	P	79549	N	5833	P	149420	N
4820	P	197135	N	113189	P	148229	N	5704	P	10322	N	23480	P	100271381	N	156	P	23383	N
8291	P	100302222	N	23195	P	6484	N	80824	P	94239	N	6829	P	3400	N	1139	P	642892	N
1173	P	495	N	5795	P	2245	N	5756	P	100131561	N	3308	P	85865	N	10291	P	85358	N
6598	P	83451	N	219995	P	90499	N	84084	P	2421	N	79671	P	28981	N	760	P	53340	N
4836	P	27128	N	57553	P	963	N	338	P	100302214	N	51807	P	5346	N	4734	P	9152	N
26275	P	9125	N	23518	P	23544	N	80345	P	23677	N	147657	P	80095	N	8809	P	27245	N
4293	P	3615	N	10602	P	139170	N	1665	P	23415	N	79036	P	51230	N	5745	P	222611	N
9904	P	2992	N	5683	P	116211	N	124411	P	100132014	N	8431	P	389549	N	5613	P	143098	N
51605	P	85461	N	10919	P	9113	N	27292	P	8489	N	65264	P	100130865	N	7251	P	401504	N
81844	P	28825	N	23534	P	169714	N	3716	P	7358	N	10294	P	340578	N	9440	P	54107	N
607	P	390667	N	214	P	100293532	N	4705	P	27253	N	5710	P	3126	N	6921	P	55102	N
7471	P	1608	N	389690	P	646324	N	114880	P	59286	N	156	P	132228	N	1657	P	9194	N
79774	P	404550	N	11214	P	3071	N	64083	P	90199	N	55693	P	7627	N	10424	P	54944	N
390876	P	8822	N	5211	P	10564	N	7866	P	346528	N	10728	P	343171	N	2073	P	883	N
1240	P	9238	N	3431	P	51524	N	203429	P	8549	N	5236	P	54143	N	4722	P	56853	N
5813	P	965	N	10542	P	27346	N	6940	P	6691	N	55742	P	65012	N	6627	P	57689	N
10244	P	440683	N	4361	P	728208	N	6059	P	100131654	N	347734	P	84305	N	3508	P	4553	N
57697	P	4191	N	84057	P	441027	N	147657	P	285266	N	6942	P	132160	N	4126	P	122183	N
6812	P	646949	N	29079	P	57544	N	7404	P	196385	N	55791	P	254100	N	92293	P	9287	N
7905	P	2576	N	83989	P	51741	N	9441	P	408187	N	23299	P	57119	N	10542	P	391191	N
79861	P	100130401	N	64848	P	100131131	N	8869	P	284014	N	126626	P	27239	N	7905	P	10661	N
25893	P	100288238	N	3612	P	747	N	84950	P	2660	N	55768	P	2621	N	65249	P	643535	N
375190	P	392509	N	9481	P	7984	N	10552	P	84930	N	613	P	343406	N	79714	P	81221	N
79033	P	6508	N	23299	P	92856	N	11165	P	100134391	N	79801	P	100130463	N	55327	P	100130175	N
83666	P	692092	N	2117	P	770	N	30835	P	4009	N	10075	P	57214	N	9866	P	84293	N
65125	P	63914	N	5438	P	163223	N	80762	P	283933	N	83548	P	79048	N	7917	P	30849	N
27289	P	10194	N	7023	P	84852	N	8487	P	7152	N	5439	P	649330	N	158046	P	51388	N
23067	P	129642	N	6626	P	6876	N	26031	P	79074	N	1678	P	4889	N	80345	P	26220	N
5055	P	72	N	827	P	646409	N	25903	P	138428	N	976	P	9737	N	607	P	646330	N
5903	P	9389	N	1657	P	79608	N	6924	P	692213	N	6631	P	284757	N	7355	P	26063	N
6687	P	5004	N	192669	P	139604	N	114786	P	283110	N	8291	P	51399	N	1201	P	56062	N
10269	P	220988	N	6741	P	7392	N	10015	P	8605	N	25839	P	3645	N	124583	P	400765	N
146542	P	10243	N	84643	P	440957	N	55275	P	266971	N	23483	P	728062	N	83596	P	6769	N
205564	P	8820	N	65109	P	427	N	57154	P	391121	N	10043	P	3201	N	5899	P	645528	N
506	P	100128077	N	55327	P	140545	N	23013	P	29893	N	83596	P	91289	N	91947	P	653365	N
10479	P	3017	N	285311	P	4920	N	5352	P	340348	N	23469	P	30009	N	152926	P	4234	N
116986	P	729406	N	5915	P	100130383	N	1956	P	2169	N	55275	P	285829	N	79861	P	85348	N
51005	P	222068	N	8565	P	28797	N	5529	P	2530	N	11065	P	554234	N	8087	P	3875	N
55252	P	645166	N	4705	P	55379	N	8888	P	728957	N	3166	P	3303	N	10928	P	80331	N
2689	P	100128108	N	51160	P	3354	N	29803	P	79727	N	23176	P	64430	N	57473	P	83732	N
10552	P	3803	N	3111	P	341416	N	79671	P	170960	N	26973	P	439945	N	5211	P	56143	N
55275	P	166378	N	56949	P	730755	N	10226	P	120400	N	7866	P	57664	N	80258	P	100310812	N
53947	P	4588	N	23013	P	55344	N	57118	P	441518	N	64848	P	701	N	285464	P	57406	N
7421	P	390059	N	2314	P	2286	N	4342	P	54828	N	1522	P	9937	N	79036	P	56265	N
81603	P	116159	N	81603	P	282617	N	255275	P	51665	N	126638	P	54707	N	1234	P	8848	N
5347	P	3212	N	51111	P	5204	N	84992	P	653125	N	27063	P	391121	N	390876	P	79817	N
80306	P	647042	N	84706	P	387742	N	8528	P	26107	N	5915	P	644129	N	10919	P	22983	N
56146	P	10221	N	5745	P	284417	N	29978	P	388468	N	5463	P	100093630	N	22938	P	140597	N
4705	P	81797	N	51252	P	442075	N	65109	P	8802	N	51366	P	100127961	N	10728	P	80273	N
56915	P	164237	N	5546	P	158434	N	5683	P	51013	N	10179	P	9560	N	10244	P	100128554	N
342538	P	55293	N	94233	P	337959	N	5430	P	59335	N	4722	P	284244	N	56650	P	120224	N
23014	P	9836	N	205564	P	340268	N	9375	P	1659	N	147699	P	57461	N	8667	P	1233	N
8507	P	167555	N	30834	P	100287335	N	23014	P	55526	N	8906	P	5534	N	5705	P	553103	N
284214	P	741	N	441032	P	22823	N	84893	P	286071	N	28965	P	100130476	N	8581	P	10083	N
400926	P	6547	N	6631	P	388762	N	11337	P	100133053	N	65249	P	3010	N	1950	P	166348	N
1650	P	24	N	25893	P	55999	N	389690	P	9486	N	9477	P	3035	N	904	P	4151	N
827	P	147700	N	9575	P	283110	N	9020	P	390651	N	6554	P	80380	N	51479	P	5395	N
5253	P	388830	N	91947	P	2961	N	5253	P	7739	N	29115	P	440023	N	342667	P	3303	N
4501	P	146206	N	116255	P	642452	N	4023	P	283475	N	1778	P	79691	N	440585	P	28958	N
904	P	767579	N	10959	P	25804	N	10434	P	391194	N	5211	P	26816	N	54815	P	1849	N
23252	P	155465	N	54765	P	26121	N	9423	P	114294	N	5026	P	643064	N	3837	P	100129884	N
9802	P	3175	N	91351	P	221079	N	28965	P	148413	N	23518	P	65003	N	51150	P	79767	N
790	P	2492	N	84918	P	64393	N	5026	P	2232	N	221491	P	286076	N	80818	P	6303	N
8534	P	129450	N	6239	P	1022	N	83940	P	54854	N	4726	P	285267	N	2010	P	8671	N
3065	P	151438	N	23604	P	4940	N	374383	P	23057	N	22978	P	5626	N	84914	P	100287301	N
9442	P	25894	N	134548	P	406923	N	23038	P	162998	N	27183	P	8301	N	10179	P	284532	N
84717	P	728641	N	51003	P	79932	N	8407	P	100131262	N	9253	P	6606	N	150763	P	51733	N
7707	P	645051	N	219541	P	316	N	51003	P	100170220	N	3337	P	91828	N	84706	P	693126	N
51305	P	57242	N	156	P	26471	N	4134	P	9862	N	10656	P	158135	N	173	P	4747	N
5520	P	10073	N	26031	P	100132885	N	220213	P	26579	N	5529	P	167681	N	65263	P	50818	N
475	P	56256	N	84084	P	2321	N	11128	P	53410	N	57154	P	91392	N	6059	P	5314	N
10928	P	139728	N	5721	P	1259	N	5151	P	575	N	392447	P	341457	N	57553	P	253959	N
22978	P	6132	N	1650	P	79991	N	440585	P	2329	N	5721	P	51738	N	1956	P	3041	N
8809	P	440983	N	400627	P	9450	N	9098	P	3484	N	9443	P	100187701	N	29115	P	2921	N
56896	P	121006	N	4736	P	8170	N	9612	P	100128002	N	55082	P	642891	N	10645	P	440570	N
53	P	26083	N	10244	P	305	N	5710	P	56547	N	9170	P	4321	N	91351	P	51115	N
26156	P	79987	N	114769	P	100288320	N	81786	P	8396	N	607	P	29763	N	10479	P	84320	N
10542	P	6047	N	54815	P	9308	N	10657	P	646049	N	65977	P	4938	N	55589	P	79742	N
5440	P	23148	N	9570	P	7579	N	5718	P	92259	N	134548	P	646999	N	2107	P	10175	N
4144	P	26824	N	83596	P	2766	N	55079	P	10230	N	6311	P	3738	N	6578	P	8443	N
1743	P	100289187	N	10076	P	644265	N	11096	P	11284	N	23365	P	399939	N	64784	P	55909	N
80762	P	389812	N	84306	P	79446	N	10313	P	25836	N	154865	P	642740	N	4542	P	11094	N
9853	P	100009613	N	57795	P	338821	N	113402	P	286436	N	4342	P	642934	N	199857	P	9117	N
3020	P	149951	N	2966	P	347686	N	57626	P	23017	N	54972	P	131118	N	9477	P	1113	N
7178	P	100131193	N	27249	P	51540	N	10026	P	92196	N	150094	P	5680	N	6839	P	51495	N
9364	P	54539	N	2631	P	55769	N	113189	P	51663	N	11318	P	55811	N	6940	P	3010	N
5586	P	81872	N	220081	P	285299	N	5479	P	286297	N	3956	P	26797	N	5683	P	84694	N
57380	P	399990	N	65080	P	200403	N	5562	P	347686	N	7569	P	391712	N	50674	P	9772	N
53335	P	63951	N	58517	P	2767	N	640	P	6546	N	114880	P	889	N	6048	P	5142	N
23480	P	100147833	N	353144	P	100132917	N	23609	P	1677	N	9774	P	64211	N	2123	P	84900	N
23195	P	56155	N	79774	P	150166	N	3417	P	196528	N	9524	P	5947	N	83666	P	285237	N
5437	P	140683	N	125965	P	388458	N	4318	P	2664	N	207	P	3481	N	10533	P	267002	N
23279	P	100129647	N	4700	P	57613	N	26509	P	644815	N	5756	P	2751	N	8801	P	728190	N
1207	P	28778	N	5686	P	6911	N	79102	P	400713	N	5833	P	388524	N	7267	P	100302133	N
121536	P	147199	N	57658	P	6787	N	57621	P	60	N	257160	P	51318	N	2965	P	89910	N
220213	P	10877	N	91754	P	5413	N	6515	P	645372	N	146540	P	27300	N	4102	P	4985	N
220164	P	93377	N	64901	P	448991	N	8893	P	23024	N	124751	P	731282	N	84759	P	374470	N
173	P	389549	N	23483	P	729739	N	4790	P	5540	N	3706	P	89941	N	23166	P	169841	N
28965	P	1368	N	200186	P	1687	N	11076	P	643696	N	9575	P	7104	N	56300	P	10209	N
347734	P	160777	N	24148	P	138474	N	7905	P	393	N	1950	P	2987	N	30818	P	5411	N
1522	P	282991	N	9681	P	65122	N	3337	P	100423062	N	2957	P	100271230	N	51149	P	724	N
158046	P	116412	N	79879	P	64925	N	55749	P	375612	N	5886	P	402469	N	10637	P	26776	N
60559	P	283219	N	128272	P	729396	N	156	P	8624	N	57697	P	5746	N	26275	P	100291367	N
4105	P	221955	N	23038	P	79143	N	11168	P	5967	N	11266	P	57181	N	57658	P	388135	N
56300	P	3052	N	22861	P	80856	N	64901	P	9929	N	4736	P	100289280	N	3985	P	90381	N
55327	P	51734	N	6041	P	132158	N	30818	P	9747	N	121536	P	89884	N	1173	P	646	N
84918	P	7678	N	1974	P	6769	N	441032	P	407054	N	11105	P	167826	N	3065	P	400099	N
84643	P	7675	N	51669	P	8601	N	5463	P	642952	N	6613	P	57600	N	11065	P	4281	N
5682	P	306	N	8801	P	80174	N	10787	P	440337	N	2965	P	391092	N	2966	P	439992	N
4102	P	2050	N	1289	P	728115	N	5432	P	100462772	N	284214	P	222962	N	55619	P	54578	N
27249	P	26508	N	10200	P	64434	N	3985	P	338399	N	79009	P	128209	N	64405	P	117248	N
150094	P	10257	N	5682	P	51294	N	6627	P	169981	N	81844	P	10054	N	125965	P	129880	N
8565	P	100113375	N	6924	P	645432	N	83544	P	100288765	N	9821	P	285429	N	80347	P	5593	N
256158	P	378706	N	22848	P	2827	N	401103	P	646329	N	1909	P	4111	N	56896	P	10270	N
2071	P	84726	N	2760	P	100131756	N	7251	P	151658	N	55252	P	646629	N	80198	P	727832	N
8888	P	26528	N	23480	P	100130887	N	83874	P	389435	N	80010	P	153241	N	55749	P	8389	N
164714	P	474383	N	80131	P	83539	N	192669	P	55615	N	6422	P	55367	N	51362	P	89894	N
5300	P	121456	N	1173	P	22899	N	10036	P	56888	N	6048	P	389084	N	10313	P	100130606	N
353144	P	5986	N	3706	P	27120	N	967	P	22852	N	83940	P	79776	N	5478	P	11102	N
9575	P	93594	N	51362	P	5699	N	9575	P	100130954	N	24148	P	92521	N	6613	P	11237	N
84306	P	2841	N	8667	P	2783	N	147699	P	100128315	N	649	P	9956	N	23176	P	283487	N
9791	P			65988	P			10957	P			10960	P			23240	P
55503	P			113235	P			9170	P			340526	P			83544	P
5449	P			672	P			54205	P			6271	P			10157	P
9570	P			58506	P			4218	P			672	P			79132	P
5721	P			172	P			2689	P			9612	P			23054	P
57649	P			55144	P			2275	P			10036	P			11021	P
29101	P			10713	P			4502	P			6812	P			91754	P
9330	P			2820	P			5439	P			54413	P			475	P
6253	P			5908	P			4353	P			60559	P			3111	P
5908	P			1909	P			65988	P			1974	P			192669	P
283987	P			2123	P			27289	P			285550	P			9612	P
6631	P			79781	P			221120	P			8517	P			2648	P
9477	P			3956	P			9725	P			7404	P			9375	P
134548	P			29075	P			56919	P			6626	P			1665	P
649	P			5352	P			140730	P			81786	P			3797	P
7179	P			23469	P			7030	P			9853	P			8815	P
9774	P			3157	P			79879	P			10713	P			10036	P
2034	P			2071	P			24148	P			79848	P			5688	P
5236	P			5441	P			79009	P			11018	P			10434	P
5694	P			506	P			84706	P			84220	P			3280	P
57118	P			51010	P			283987	P			57553	P			7818	P
3417	P			6627	P			83857	P			8940	P			3767	P
1201	P			8888	P			9658	P			4705	P			9150	P
57795	P			7905	P			5613	P			535	P			25839	P
389690	P			5688	P			10576	P			64425	P			54866	P
9150	P			10365	P			10713	P			5704	P			11105	P
5529	P			84717	P			22881	P			4836	P			26230	P
220081	P			9098	P			114769	P			79774	P			5440	P
3308	P			5562	P			2034	P			9921	P			84991	P
9146	P			56146	P			3159	P			80345	P			79879	P
5613	P			207	P			745	P			6431	P			6598	P
5151	P			56893	P			676	P			401103	P			84084	P
55850	P			5269	P			6907	P			23636	P			154865	P
5479	P			2689	P			5694	P			79861	P			7320	P
8431	P			404744	P			27433	P			84622	P			29803	P
11128	P			3762	P			65080	P			374383	P			51538	P
1654	P			11127	P			7328	P			8801	P			5702	P
55127	P			10928	P			2889	P			84759	P			375	P
2547	P			56650	P			390530	P			9631	P			53	P
79714	P			79132	P			5520	P			10434	P			3166	P
2539	N			4601	N			92304	N			389765	N			392862	N
3363	N			353088	N			147183	N			3183	N			7561	N
342666	N			10346	N			126205	N			221336	N			91695	N
56254	N			55509	N			728445	N			2893	N			1636	N
27067	N			3798	N			644495	N			646630	N			2307	N
84541	N			905	N			84068	N			407046	N			8480	N
10318	N			116535	N			4795	N			8399	N			100033805	N
23170	N			79981	N			84693	N			1944	N			23443	N
10690	N			727997	N			57453	N			391037	N			2332	N
84455	N			337972	N			400684	N			130612	N			22859	N
29801	N			10492	N			10064	N			100130255	N			100129058	N
128371	N			9498	N			5351	N			285147	N			64834	N
79961	N			23287	N			389337	N			5243	N			7549	N
642280	N			6441	N			10022	N			23788	N			79631	N
9933	N			7753	N			23109	N			127617	N			85369	N
100130476	N			6402	N			145474	N			90427	N			285103	N
363	N			100129726	N			391109	N			6461	N			151146	N
90834	N			56256	N			100189589	N			3141	N			90701	N
389161	N			92162	N			4772	N			100131263	N			650293	N
29103	N			728635	N			285629	N			400206	N			9480	N
390441	N			151903	N			23704	N			117583	N			7475	N
90135	N			2670	N			55342	N			1153	N			6856	N
7419	N			27089	N			140738	N			162968	N			975	N
162655	N			91010	N			643997	N			160622	N			7507	N
80177	N			317751	N			285359	N			54206	N			100507170	N
100128885	N			100130742	N			100131193	N			51196	N			653658	N
152274	N			3188	N			7955	N			11264	N			3203	N
4646	N			442715	N			5605	N			401428	N			29761	N
65122	N			391672	N			157922	N			22837	N			554234	N
26127	N			85509	N			94039	N			80725	N			222662	N
100271512	N			100379288	N			2297	N			401630	N			100130887	N
644186	N			252952	N			996	N			29951	N			3503	N
9811	N			79035	N			642335	N			7473	N			117608	N
55343	N			441430	N			387700	N			55520	N			57482	N
22837	N			390937	N			2386	N			8780	N			100036519	N
11213	N			1515	N			55827	N			6757	N			257407	N
474358	N			1877	N			118491	N			340260	N			124093	N
7476	N			10891	N			81888	N			646000	N			57523	N
7101	N			28517	N			199720	N			23654	N			6855	N
387	N			10962	N			285237	N			386676	N			84667	N
10397	N			2237	N			57537	N			8001	N			79893	N
57585	N			55714	N			390199	N			146177	N			267009	N
864	N			6901	N			653308	N			93474	N			93166	N
56098	N			139793	N			9322	N			5245	N			7043	N
84749	N			257044	N			6510	N			7098	N			114335	N
100132857	N			26013	N			643617	N			113622	N			29097	N
283345	N			129642	N			728897	N			2491	N			5581	N
387758	N			28756	N			8708	N			93979	N			80741	N
6541	N			391102	N			5863	N			387793	N			388152	N
1672	N			6698	N			152573	N			8803	N			5935	N
480	N			100128198	N			8778	N			8022	N			5714	N
389336	N			138649	N			391723	N			8031	N			91050	N
729681	N			401172	N			3773	N			55192	N			10944	N
7027	N			23500	N			26504	N			160492	N			3929	N
100131195	N			89765	N			27238	N			64137	N			84450	N
55672	N			645348	N			6746	N			51337	N			6441	N
7431	N			55145	N			26001	N			56244	N			442381	N
162993	N			80778	N			401045	N			401577	N			10655	N
158295	N			4124	N			100128675	N			5530	N			51276	N
254057	N			64864	N			219527	N			159686	N			677767	N
100216507	N			5077	N			54902	N			10102	N			84305	N
1555	N			100423008	N			6732	N			11191	N			100128958	N
885	N			63946	N			84513	N			493856	N			100129482	N
343035	N			100128327	N			100131188	N			4830	N			28404	N
6546	N			7301	N			399761	N			2246	N			645452	N
54035	N			730112	N			27321	N			3129	N			90784	N
7580	N			729156	N			4092	N			57571	N			57455	N
10780	N			634	N			5296	N			5498	N			10993	N
60592	N			100131084	N			563	N			3416	N			645090	N
6966	N			27095	N			441172	N			767564	N			3000	N
400550	N			7024	N			11243	N			5589	N			645434	N
9143	N			29909	N			53940	N			122481	N			100033424	N
84516	N			5800	N			283951	N			100289678	N			132014	N
54894	N			57639	N			55212	N			1596	N			50508	N
2793	N			4995	N			22897	N			449520	N			79788	N
127074	N			5983	N			818	N			5537	N			142684	N
100462986	N			778	N			3680	N			50485	N			6755	N
54629	N			732226	N			84069	N			400736	N			5793	N
285300	N			157693	N			256006	N			11074	N			51110	N
9283	N			196527	N			100048912	N			100127987	N			100130051	N
55663	N			100132207	N			6794	N			9869	N			92255	N
3034	N			645752	N			441089	N			100192204	N			23263	N
9370	N			60686	N			54545	N			100288069	N			196410	N
653501	N			100287410	N			56061	N			2849	N			387129	N
28563	N			140739	N			23568	N			317760	N			100421820	N
56943	N			347736	N			81565	N			29968	N			80184	N
100131023	N			653219	N			56115	N			8555	N			57104	N
23155	N			978	N			348021	N			100526767	N			644338	N
26032	N			2887	N			23630	N			113146	N			283140	N
6880	N			100133235	N			9182	N			345643	N			3606	N
100128644	N			66004	N			201627	N			196335	N			54806	N
55609	N			197335	N			80133	N			3098	N			84894	N
100131744	N			54839	N			51188	N			84820	N			6649	N
100130856	N			83992	N			116236	N			283358	N			54938	N
406875	N			23644	N			8677	N			2712	N			25960	N
1638	N			648740	N			6936	N			9950	N			284390	N
80063	N			137392	N			58985	N			7316	N			353	N
80072	N			100130988	N			27035	N			100131635	N			143662	N
157724	N			255031	N			677850	N			402375	N			326332	N
7920	N			137362	N			79693	N			2380	N			284338	N
140881	N			3765	N			121952	N			7538	N			285141	N
79315	N			64801	N			220906	N			8697	N			146956	N
389766	N			3241	N			154810	N			266919	N			653282	N
653316	N			649137	N			143471	N			63948	N			135941	N
9521	N			197322	N			727915	N			400242	N			114990	N
51719	N			340075	N			112609	N			442271	N			55000	N
51282	N			403241	N			23326	N			340239	N			100462851	N
692148	N			84957	N			56672	N			219537	N			143903	N
112487	N			100134391	N			57037	N			200030	N			647099	N
115650	N			100129997	N			6358	N			57477	N			732	N
645968	N			2969	N			200895	N			790969	N			27018	N
84417	N			139818	N			282616	N			2767	N			1401	N
28756	N			132625	N			3918	N			79622	N			91181	N
238	N			644495	N			100421648	N			57763	N			9496	N
10137	N			100288490	N			389493	N			644820	N			7124	N
677820	N			692146	N			64109	N			442038	N			51444	N
643008	N			645968	N			10942	N			6198	N			64174	N
245927	N			116984	N			56143	N			29903	N			169981	N
140623	N			148696	N			642502	N			100130360	N			10413	N
126208	N			6947	N			646723	N			375061	N			147686	N
8500	N			58525	N			341032	N			64175	N			245973	N
80312	N			441228	N			6066	N			283578	N			51271	N
51168	N			222901	N			126792	N			3772	N			347694	N
79645	N			29081	N			26268	N			100302146	N			127262	N
677809	N			317703	N			54918	N			64111	N			100288405	N
677807	N			387680	N			157860	N			347687	N			814	N
3755	N			26084	N			79701	N			26514	N			80218	N
100289410	N			1875	N			285679	N			4999	N			100292804	N
100129250	N			55071	N			785	N			51174	N			64581	N
100101115	N			7007	N			339894	N			100124536	N			8607	N
317762	N			55705	N			55031	N			23432	N			8702	N
7417	N			2100	N			57449	N			6788	N			7737	N
51611	N			728936	N			644075	N			54998	N			100033444	N
6854	N			220074	N			8470	N			54918	N			286140	N
29085	N			100132306	N			400710	N			80705	N			283491	N
78997	N			3910	N			4224	N			100379300	N			4636	N
100293916	N			79345	N			6886	N			4825	N			100130729	N
387601	N			145853	N			389668	N			3452	N			266625	N
100131199	N			100132460	N			56948	N			5607	N			112574	N
814	N			649946	N			100128003	N			338809	N			7289	N
3714	N			164127	N			51364	N			440730	N			253868	N
25821	N			390212	N			53827	N			54967	N			90580	N
28517	N			221718	N			27113	N			400680	N			283856	N
100169989	N			54567	N			27348	N			8649	N			253842	N
653486	N			729171	N			7004	N			148304	N			100128770	N
3002	N			1958	N			100132006	N			100130175	N			80143	N
219952	N			92070	N			4507	N			56180	N			7739	N
727677	N			9879	N			1060	N			56097	N			203447	N
220	N			79692	N			254170	N			90353	N			779	N
400870	N			255022	N			283398	N			84976	N			9444	N
50943	N			150568	N			284339	N			4176	N			205428	N
84233	N			1178	N			11321	N			55297	N			28797	N
11313	N			3681	N			645864	N			116135	N			653380	N
267020	N			6452	N			4337	N			400618	N			339929	N
83692	N			153572	N			79024	N			728276	N			79924	N
8795	N			64599	N			200162	N			84281	N			283888	N
54074	N			100290936	N			3953	N			9142	N			389857	N
80036	N			84889	N			53373	N			643723	N			91445	N
728642	N			54504	N			26701	N			10587	N			2256	N
51131	N			390067	N			391634	N			6755	N			6164	N
1596	N			100132071	N			14	N			643779	N			343068	N
219436	N			5687	N			64426	N			4477	N			100129654	N
219293	N			58158	N			10141	N			414919	N			151050	N
29116	N			6172	N			154664	N			6725	N			4294	N
7754	N			84809	N			100134317	N			347741	N			100270968	N
100130746	N			100128875	N			7623	N			3346	N			6261	N
9464	N			26112	N			51471	N			283014	N			513	N
140692	N			283152	N			128506	N			2570	N			1676	N
652995	N			23130	N			3227	N			445582	N			390705	N
2081	N			441155	N			100130502	N			79759	N			343069	N
56136	N			51666	N			9158	N			56287	N			7652	N
114041	N			221946	N			537	N			84694	N			347365	N
566	N			10174	N			28966	N			23081	N			85375	N
57731	N			1613	N			84981	N			8674	N			64783	N
84657	N			100240728	N			554313	N			1019	N			2779	N
6622	N			284749	N			5957	N			155060	N			6585	N
116987	N			10520	N			8859	N			645263	N			8227	N
53338	N			339894	N			440518	N			7480	N			2169	N
100288485	N			130557	N			51764	N			92822	N			8351	N
54206	N			285759	N			378805	N			79830	N			286749	N
100270935	N			441932	N			55279	N			388818	N			388666	N
100133093	N			100158262	N			119587	N			100133150	N			100288540	N
100132759	N			399693	N			2146	N			7044	N			79680	N
84108	N			100128003	N			80108	N			10965	N			100128439	N
100289220	N			100130100	N			644517	N			200916	N			2922	N
116442	N			4976	N			2784	N			51375	N			151300	N
140801	N			3217	N			2788	N			339345	N			58492	N
1528	N			5817	N			347746	N			79888	N			642843	N
23334	N			84787	N			9936	N			9508	N			10011	N
1951	N			284085	N			643733	N			84961	N			23111	N
26070	N			337970	N			51006	N			2814	N			150577	N
199720	N			100129973	N			11247	N			10724	N			147525	N
284161	N			7920	N			85456	N			644063	N			51704	N
51267	N			94039	N			7472	N			10097	N			55973	N
55333	N			440353	N			51548	N			815	N			254187	N
131870	N			80864	N			64333	N			100133224	N			388272	N
2998	N			10312	N			353324	N			441543	N			7185	N
23504	N			3240	N			284366	N			652799	N			26033	N
57647	N			22897	N			348995	N			29765	N			10466	N
974	N			285941	N			50515	N			401312	N			1836	N
4524	N			100131826	N			100131635	N			4632	N			554202	N
283284	N			113612	N			389616	N			4969	N			100129069	N
645161	N			100131043	N			441864	N			57105	N			8273	N
150527	N			3250	N			60487	N			11284	N			92	N
10285	N			122748	N			646543	N			248	N			150572	N
51032	N			92667	N			79602	N			30819	N			201305	N
219844	N			100130360	N			89844	N			2781	N			3363	N
7849	N			10236	N			25852	N			55092	N			2983	N
84885	N			134353	N			1787	N			10158	N			100302743	N
133308	N			5054	N			11041	N			100132798	N			125144	N
653303	N			100287498	N			3239	N			729779	N			221078	N
79746	N			401296	N			92346	N			79932	N			79020	N
10439	N			644504	N			57172	N			941	N			10926	N
54961	N			91624	N			9211	N			387804	N			1572	N
8794	N			79831	N			85316	N			285074	N			6296	N
116211	N			64499	N			100128176	N			1265	N			57693	N
340596	N			57158	N			5625	N			131544	N			23779	N
100128569	N			6499	N			340419	N			9879	N			728927	N
9220	N			440097	N			11062	N			386665	N			51569	N
57217	N			27248	N			389860	N			9379	N			285601	N
79823	N			284034	N			100507444	N			375387	N			3198	N
340184	N			11342	N			29015	N			644617	N			54732	N
11338	N			3760	N			9616	N			100129982	N			3045	N
63947	N			320	N			8438	N			91663	N			401052	N
2467	N			11104	N			651250	N			7773	N			2827	N
91544	N			6330	N			3559	N			284861	N			10449	N
728519	N			3809	N			5536	N			25992	N			10487	N
119358	N			2297	N			100131390	N			23025	N			56995	N
54741	N			64067	N			30000	N			338069	N			729246	N
51018	N			54541	N			51534	N			38	N			360226	N
100128062	N			55726	N			8209	N			100169750	N			81567	N
10481	N			56905	N			283687	N			100270998	N			25983	N
100131454	N			3749	N			6208	N			1345	N			27324	N
675	N			5147	N			162967	N			57379	N			503631	N
887	N			124936	N			100131211	N			282809	N			152940	N
54480	N			153733	N			6357	N			230	N			57210	N
646179	N			83795	N			283392	N			25801	N			8287	N
100289466	N			348825	N			2583	N			634	N			147007	N
399511	N			284047	N			51308	N			54892	N			100049613	N
389634	N			113878	N			728558	N			791115	N			55280	N
114131	N			220070	N			322	N			140462	N			283674	N
389472	N			10428	N			5775	N			374897	N			100271401	N
84258	N			100131582	N			90	N			5501	N			874	N
1615	N			57526	N			91181	N			26242	N			55667	N
285095	N			55626	N			97	N			81620	N			10941	N
391169	N			574	N			9689	N			85363	N			55316	N
51398	N			340037	N			8647	N			487	N			1843	N
1133	N			29785	N			285965	N			1181	N			8764	N
11258	N			58498	N			114926	N			347744	N			339559	N
54663	N			56922	N			26069	N			8854	N			22904	N
57291	N			440359	N			100131831	N			9626	N			8412	N
23283	N			10516	N			6861	N			5754	N			148430	N
710	N			100288884	N			7265	N			10319	N			11072	N
441212	N			1830	N			283713	N			166647	N			5362	N
6916	N			100421058	N			100131914	N			284418	N			4606	N
3249	N			4225	N			3920	N			200205	N			11151	N
60358	N			5901	N			100288346	N			84727	N			282770	N
84693	N			123904	N			6079	N			57463	N			400208	N
341676	N			390660	N			9934	N			1128	N			729610	N
2642	N			8861	N			442257	N			5969	N			100128467	N
79943	N			23668	N			63928	N			8034	N			2736	N
283358	N			391365	N			7001	N			595097	N			25816	N
71	N			283458	N			51480	N			7625	N			221613	N
373861	N			25913	N			149951	N			100288897	N			64409	N
4760	N			57447	N			7390	N			8209	N			441167	N
397	N			10396	N			65266	N			255104	N			28473	N
653113	N			10971	N			152273	N			100289230	N			23141	N
85016	N			677839	N			56895	N			25823	N			151	N
10866	N			100287569	N			6649	N			4802	N			2744	N
493856	N			39	N			5831	N			50861	N			100131768	N
216	N			245937	N			9326	N			401375	N			27329	N
30832	N			343170	N			390260	N			6011	N			79971	N
3087	N			246705	N			441818	N			100271423	N			51042	N
84676	N			91149	N			5764	N			391764	N			92552	N
653606	N			93622	N			399879	N			28575	N			283521	N
1525	N			8722	N			326340	N			10126	N			190	N
3500	N			90410	N			26517	N			100289610	N			100129933	N
100129233	N			267013	N			140462	N			3710	N			26806	N
10205	N			339318	N			147711	N			25837	N			79315	N
119710	N			401565	N			54557	N			340706	N			271	N
10092	N			84858	N			57185	N			440434	N			65065	N
473	N			28891	N			65990	N			642316	N			649186	N
3621	N			26582	N			94235	N			286097	N			1452	N
84132	N			10641	N			90557	N			222029	N			115811	N
54625	N			100288809	N			100270875	N			643368	N			2969	N
7001	N			221687	N			283385	N			1361	N			3885	N
10371	N			3046	N			10519	N			100126780	N			89780	N
2173	N			399949	N			645683	N			54553	N			3581	N
442105	N			100431172	N			7567	N			285944	N			441389	N
54535	N			338755	N			9643	N			26190	N			100169890	N
114876	N			57405	N			390	N			57541	N			4007	N
554206	N			55610	N			84106	N			8642	N			10249	N
6469	N			93979	N			10471	N			81889	N			100130249	N
84153	N			51704	N			387751	N			388284	N			198437	N
6897	N			400952	N			4155	N			119358	N			392459	N
1967	N			4927	N			317	N			100131069	N			7915	N
100147746	N			10905	N			84418	N			391576	N			80731	N
219790	N			3588	N			114770	N			57659	N			399717	N
23192	N			65978	N			9600	N			6387	N			119358	N
9241	N			440299	N			392387	N			114569	N			196883	N
202451	N			504191	N			26788	N			317686	N			54660	N
64087	N			730213	N			26063	N			2882	N			26814	N
642612	N			57018	N			80045	N			114299	N			400736	N
54764	N			9319	N			55176	N			25961	N			51517	N
26164	N			23197	N			100270964	N			341604	N			7220	N
51475	N			5989	N			2248	N			767846	N			3892	N
203430	N			4148	N			644990	N			255488	N			254786	N
5942	N			6700	N			759	N			3549	N			1476	N
58157	N			51073	N			8673	N			2399	N			196527	N
9212	N			728127	N			26784	N			399818	N			100131067	N
645979	N			64718	N			55700	N			200315	N			100101115	N
132720	N			10981	N			79713	N			115704	N			283337	N
8594	N			59343	N			4889	N			55230	N			51154	N
5696	N			4793	N			50945	N			55754	N			100147825	N
9990	N			64210	N			100130015	N			84651	N			26781	N
441520	N			811	N			1601	N			5051	N			55347	N
643797	N			6096	N			91442	N			51201	N			54993	N
100130436	N			6985	N			100289635	N			677844	N			389206	N
79820	N			51185	N			149233	N			8784	N			54209	N
57216	N			4204	N			221178	N			2452	N			554	N
349334	N			3459	N			100130936	N			3084	N			57002	N
339229	N			127550	N			138474	N			100133669	N			390079	N
317749	N			25828	N			100131000	N			8904	N			25874	N
8354	N			6018	N			51079	N			54586	N			29126	N
10716	N			121601	N			100288797	N			54521	N			25849	N
100131206	N			254225	N			441642	N			164091	N			80864	N
31	N			100169881	N			91614	N			2396	N			8526	N
100129973	N			51374	N			401562	N			6692	N			441177	N
100131060	N			23437	N			7581	N			375056	N			402779	N
129521	N			9182	N			2380	N			84701	N			1090	N
10628	N			79400	N			26240	N			28614	N			441072	N
255411	N			115004	N			6915	N			10099	N			127099	N
728656	N			54766	N			2426	N			390598	N			79024	N
440193	N			23373	N			644315	N			9479	N			442523	N
2091	N			28619	N			10357	N			400986	N			55758	N
7041	N			253980	N			84528	N			869	N			386680	N
728684	N			22829	N			399717	N			57823	N			50807	N
5547	N			100313852	N			86	N			100033426	N			642484	N
64763	N			100133121	N			3030	N			152518	N			50852	N
342035	N			10461	N			219688	N			100462799	N			8726	N
375567	N			7116	N			7270	N			3587	N			84267	N
999	N			55048	N			3293	N			100130613	N			100288432	N
400892	N			55901	N			374491	N			56963	N			340205	N
340273	N			4698	N			114803	N			120066	N			55717	N
80863	N			126205	N			256987	N			7692	N			9545	N
51275	N			401320	N			10236	N			401082	N			22921	N
145945	N			55106	N			723809	N			79019	N			7554	N
4763	N			343171	N			124359	N			100129434	N			654434	N
115950	N			51805	N			22918	N			7124	N			4301	N
10855	N			100129069	N			91768	N			57017	N			140890	N
643827	N			26085	N			91624	N			168448	N			3645	N
126661	N			1282	N			1444	N			54344	N			100132923	N
55531	N			55905	N			55697	N			283523	N			2619	N
729816	N			100049615	N			6349	N			80162	N			27250	N
8731	N			403341	N			284889	N			25886	N			54492	N
1213	N			5940	N			8352	N			692226	N			767811	N
337959	N			10934	N			23558	N			26829	N			64219	N
54072	N			85462	N			900	N			57002	N			391723	N
5553	N			727940	N			629	N			151760	N			2512	N
553	N			414149	N			286472	N			200407	N			55728	N
645262	N			2825	N			64693	N			79025	N			100287616	N
138412	N			6097	N			644334	N			93463	N			154064	N
283458	N			27161	N			728588	N			3692	N			152719	N
219873	N			23005	N			619373	N			2254	N			284373	N
28562	N			1852	N			51227	N			25874	N			642278	N
7447	N			100128782	N			6817	N			724	N			118426	N
56117	N			57448	N			284618	N			4081	N			642864	N
8226	N			54998	N			79567	N			29931	N			79595	N
6540	N			56979	N			161502	N			729562	N			26855	N
159091	N			100528016	N			997	N			645922	N			100132406	N
1471	N			728088	N			80775	N			100130970	N			7182	N
642620	N			283665	N			645452	N			254312	N			652965	N
59283	N			10	N			105	N			6882	N			4093	N
10038	N			1979	N			10413	N			8074	N			642757	N
253725	N			152518	N			100133299	N			100270825	N			377677	N
6261	N			340562	N			1690	N			55653	N			253805	N
440894	N			79794	N			400590	N			283212	N			81832	N
79755	N			140606	N			10894	N			22850	N			7378	N
6429	N			26499	N			23603	N			100422879	N			283737	N
84163	N			6346	N			9635	N			1443	N			865	N
28580	N			389332	N			23473	N			932	N			85315	N
388336	N			100132857	N			9252	N			4536	N			57462	N
645969	N			731157	N			100498859	N			117194	N			729659	N
114805	N			503542	N			3502	N			64593	N			100132352	N
25911	N			100129510	N			402562	N			100313778	N			644623	N
126868	N			2378	N			728056	N			5997	N			390323	N
728929	N			730249	N			5126	N			22925	N			55018	N
389421	N			57689	N			60685	N			89780	N			4650	N
9277	N			147947	N			3012	N			728641	N			8309	N
29998	N			2697	N			100270845	N			150681	N			100131176	N
26135	N			155038	N			84955	N			728448	N			100133093	N
645644	N			81221	N			3882	N			944	N			30833	N
4174	N			654433	N			646103	N			285613	N			11031	N
100302692	N			51016	N			23181	N			26855	N			152405	N
677802	N			100131608	N			150280	N			100288809	N			55716	N
2475	N			84939	N			84152	N			341567	N			3060	N
2582	N			439934	N			7840	N			284184	N			84222	N
79629	N			643387	N			337880	N			553121	N			54898	N
8846	N			2692	N			728931	N			158293	N			51234	N
136	N			9988	N			683	N			255043	N			57630	N
6453	N			339855	N			10410	N			253782	N			55793	N
400987	N			400941	N			7334	N			27109	N			9358	N
7520	N			725	N			9406	N			5333	N			399909	N
221393	N			7462	N			114299	N			100131060	N			8178	N
693126	N			7108	N			57205	N			26589	N			25894	N
134553	N			391106	N			939	N			9862	N			9629	N
83656	N			440159	N			29767	N			28778	N			3572	N
55037	N			56180	N			11092	N			414135	N			100169752	N
3338	N			84270	N			26251	N			54704	N			441273	N
64421	N			2895	N			89848	N			160518	N			100129515	N
222546	N			9435	N			100271127	N			389976	N			1059	N
22953	N			54441	N			687	N			402779	N			26019	N
284348	N			51109	N			25819	N			27000	N			57563	N
54328	N			9370	N			386680	N			441897	N			131583	N
100131298	N			195828	N			114038	N			84267	N			729176	N
400566	N			339005	N			10302	N			9578	N			114294	N
7042	N			1493	N			84441	N			79857	N			10202	N
100292328	N			10406	N			653394	N			677847	N			347454	N
53905	N			377630	N			53616	N			10085	N			1122	N
59340	N			285359	N			284749	N			26082	N			731797	N
100289299	N			124565	N			55808	N			100288092	N			9723	N
9982	N			100287718	N			23293	N			677766	N			5287	N
54494	N			100128203	N			157869	N			377007	N			479	N
22911	N			2215	N			4858	N			400046	N			10113	N
100128056	N			157278	N			8735	N			9616	N			163255	N
84876	N			126308	N			2596	N			410	N			100291670	N
391634	N			9425	N			7002	N			7580	N			404543	N
7141	N			51635	N			84852	N			91050	N			10445	N
642521	N			115557	N			8971	N			643884	N			29960	N
30820	N			645927	N			5782	N			911	N			144100	N
148003	N			653268	N			55783	N			5930	N			401209	N
6526	N			94239	N			100130148	N			4855	N			3070	N
10327	N			219431	N			7442	N			3604	N			374655	N
56133	N			100131469	N			112597	N			10337	N			199974	N
57798	N			55860	N			2898	N			29110	N			4792	N
55909	N			157506	N			1676	N			147694	N			285628	N
467	N			8838	N			642592	N			2848	N			55521	N
117196	N			55521	N			149013	N			83942	N			94134	N
144481	N			151325	N			28970	N			400509	N			8453	N
100294391	N			81851	N			5822	N			284618	N			57140	N
440823	N			115825	N			11202	N			343413	N			81193	N
496	N			51281	N			51780	N			85411	N			3441	N
147711	N			10914	N			100189309	N			27102	N			91807	N
2041	N			6340	N			286075	N			112703	N			348751	N
100133684	N			2017	N			100379663	N			4512	N			10206	N
390648	N			151556	N			100431177	N			91860	N			51514	N
23632	N			728741	N			340544	N			9437	N			109	N
5281	N			130617	N			5192	N			28847	N			100131564	N
5928	N			3225	N			11231	N			63943	N			29958	N
4764	N			8602	N			90624	N			374	N			613227	N
151449	N			2266	N			728970	N			83954	N			3222	N
729652	N			100131206	N			10384	N			55890	N			390664	N
400541	N			146754	N			343068	N			80143	N			57826	N
54901	N			100130873	N			112970	N			594838	N			338963	N
1286	N			8633	N			647033	N			100130855	N			3516	N
84883	N			1353	N			100302401	N			160428	N			54957	N
693186	N			5542	N			727800	N			11140	N			317754	N
284900	N			1176	N			728495	N			729810	N			9389	N
132141	N			114796	N			28877	N			114932	N			63943	N
3810	N			64897	N			286310	N			56952	N			434	N
11132	N			253190	N			144920	N			10250	N			100271276	N
1646	N			5362	N			8625	N			55668	N			100287357	N
85508	N			8871	N			731779	N			7367	N			728606	N
163778	N			6361	N			343477	N			114783	N			660	N
1370	N			152098	N			8099	N			54682	N			442715	N
57470	N			646218	N			5009	N			60674	N			221178	N
283463	N			3440	N			83475	N			100133145	N			56660	N
259234	N			63894	N			388022	N			81688	N			9702	N
374928	N			374378	N			163183	N			283767	N			55663	N
100128414	N			5476	N			9814	N			348932	N			91966	N
286102	N			100128056	N			165	N			6101	N			255313	N
653877	N			8394	N			1759	N			307	N			933	N
644517	N			286527	N			4751	N			1791	N			22884	N
253175	N			3702	N			653440	N			4276	N			80336	N
100287238	N			340481	N			100132917	N			121504	N			25978	N
1031	N			7458	N			7571	N			100128612	N			143	N
667	N			7321	N			283093	N			199974	N			4311	N
100132181	N			5104	N			23510	N			8013	N			729681	N
9183	N			574029	N			56946	N			23637	N			100131980	N
7443	N			113691	N			5268	N			100130708	N			5023	N
55122	N			339	N			3671	N			100131205	N			4059	N
196374	N			84059	N			8504	N			1080	N			29107	N
56097	N			91966	N			100288742	N			9797	N			283523	N
139952	N			5049	N			4698	N			219743	N			57614	N
23481	N			57212	N			4660	N			51115	N			10528	N
54015	N			645360	N			84002	N			84303	N			4185	N
171546	N			389827	N			391102	N			100189191	N			648343	N
55707	N			11320	N			326594	N			84171	N			22934	N
401494	N			687	N			23325	N			3574	N			441520	N
100133109	N			254263	N			23768	N			8226	N			347127	N
400629	N			54764	N			127294	N			339521	N			6657	N
728477	N			6494	N			440695	N			9424	N			144245	N
55216	N			149428	N			84327	N			158506	N			440449	N
359787	N			79645	N			54980	N			7005	N			113452	N
55168	N			653188	N			9469	N			100033436	N			126075	N
8508	N			9360	N			26735	N			256892	N			58480	N
51259	N			728477	N			2566	N			23463	N			100128009	N
4892	N			150590	N			51085	N			414152	N			401480	N
594855	N			6118	N			1984	N			78999	N			23098	N
54344	N			11247	N			644634	N			56951	N			493856	N
728276	N			79625	N			100132053	N			89848	N			55315	N
84464	N			51646	N			56169	N			55780	N			26492	N
55967	N			341883	N			5444	N			375484	N			653045	N
100189010	N			79641	N			200575	N			2869	N			340074	N
114181	N			89884	N			401613	N			613212	N			100131047	N
84547	N			57134	N			347363	N			401827	N			63895	N
344065	N			11000	N			27294	N			2619	N			1215	N
25939	N			6263	N			4600	N			122258	N			80314	N
285958	N			23545	N			729400	N			401152	N			134147	N
10174	N			54103	N			196483	N			8260	N			1355	N
63826	N			153396	N			6038	N			221786	N			23580	N
643064	N			51588	N			25786	N			10664	N			79901	N
28408	N			80022	N			100128203	N			4752	N			5218	N
6276	N			202500	N			203427	N			284950	N			10626	N
7693	N			117248	N			440187	N			374355	N			127062	N
79651	N			100271397	N			2736	N			26586	N			63939	N
255631	N			2906	N			84135	N			348751	N			442117	N
3458	N			390650	N			10797	N			4956	N			57606	N
54407	N			100033805	N			154872	N			100129312	N			6319	N
100288276	N			7444	N			79689	N			56972	N			55893	N
283038	N			6720	N			94	N			79785	N			8520	N
646851	N			8263	N			28976	N			338557	N			4738	N
10382	N			1807	N			282973	N			55356	N			100289351	N
51105	N			8531	N			51562	N			25843	N			100132202	N
10195	N			84333	N			100131150	N			6785	N			3443	N
51604	N			145989	N			85368	N			989	N			83445	N
9068	N			440570	N			207032	N			9053	N			9419	N
222171	N			873	N			10406	N			729540	N			51019	N
7378	N			23616	N			84266	N			119437	N			8243	N
196441	N			65265	N			441430	N			7001	N			94158	N
5527	N			2369	N			23258	N			390167	N			729686	N
390439	N			5917	N			100289580	N			202025	N			196528	N
132	N			25934	N			8787	N			254958	N			1316	N
51631	N			375010	N			285172	N			7381	N			6503	N
646168	N			220108	N			10878	N			9781	N			138240	N
283373	N			3641	N			219736	N			5729	N			100131993	N
100133898	N			420	N			2519	N			79717	N			100130100	N
7258	N			389692	N			391777	N			11153	N			51125	N
140687	N			645722	N			3035	N			387978	N			8850	N
10538	N			55870	N			80321	N			643646	N			128866	N
2713	N			221662	N			100101126	N			9587	N			150209	N
1282	N			403150	N			10609	N			283849	N			7405	N
7449	N			10655	N			79905	N			2617	N			54900	N
100288721	N			54498	N			390414	N			94056	N			84059	N
100036519	N			6476	N			283587	N			285690	N			8712	N
260429	N			378825	N			55120	N			677823	N			200185	N
2421	N			254896	N			342372	N			100270753	N			26578	N
401459	N			284390	N			255725	N			11340	N			417	N
8547	N			85367	N			29956	N			146853	N			349149	N
115353	N			11074	N			55600	N			8851	N			90	N
8896	N			55831	N			5447	N			50509	N			131578	N
23621	N			90025	N			55879	N			388428	N			51764	N
23230	N			6185	N			9214	N			2355	N			91353	N
391081	N			442197	N			6415	N			862	N			402509	N
2896	N			4914	N			5047	N			4124	N			3497	N
339568	N			729264	N			55568	N			641367	N			100130093	N
84517	N			53918	N			51322	N			22952	N			3614	N
6888	N			85371	N			266740	N			26105	N			100131015	N
51109	N			56776	N			53944	N			27314	N			677830	N
83992	N			154043	N			92344	N			55867	N			400548	N
643155	N			11042	N			81624	N			149469	N			1478	N
7442	N			23272	N			4915	N			84419	N			9739	N
4907	N			4741	N			100505741	N			9564	N			91750	N
6247	N			56911	N			223	N			5896	N			5338	N
2055	N			244	N			646513	N			79768	N			100287498	N
3301	N			54058	N			574507	N			390081	N			6066	N
100131039	N			200942	N			116085	N			677774	N			389240	N
345051	N			100287250	N			9527	N			387055	N			5359	N
729264	N			55343	N			2048	N			84501	N			100422885	N
100528064	N			400550	N			1382	N			146712	N			4628	N
220980	N			150677	N			57560	N			10042	N			4430	N
4029	N			2633	N			645224	N			100271138	N			253827	N
221938	N			1491	N			132299	N			55073	N			55135	N
22979	N			100288312	N			8468	N			391123	N			170542	N
2401	N			26695	N			112812	N			391322	N			84275	N
100422872	N			388284	N			345778	N			283556	N			442454	N
4856	N			403339	N			3048	N			728342	N			27086	N
128977	N			388289	N			1992	N			201562	N			5606	N
80194	N			9374	N			221756	N			91574	N			100313781	N
145748	N			4860	N			23780	N			84162	N			3110	N
57325	N			114787	N			642817	N			442092	N			1358	N
23498	N			100129066	N			6899	N			154386	N			494119	N
22945	N			100132923	N			219348	N			10308	N			7015	N
1606	N			280659	N			100128510	N			9985	N			85452	N
93974	N			83955	N			221400	N			51061	N			100128787	N
25913	N			100129552	N			646949	N			100129534	N			130940	N
150468	N			442242	N			100130264	N			130576	N			9755	N
57452	N			100526767	N			2036	N			56259	N			78990	N
8677	N			55922	N			93627	N			8913	N			26254	N
100303728	N			100128687	N			4359	N			79034	N			59283	N
375341	N			29954	N			54946	N			654463	N			100130417	N
348021	N			100130238	N			100189015	N			125931	N			100130934	N
339766	N			1870	N			29851	N			643496	N			7302	N
57449	N			29102	N			128872	N			100190986	N			151393	N
2740	N			23520	N			56616	N			441208	N			1421	N
692063	N			100130970	N			55359	N			100132217	N			134728	N
25828	N			2195	N			5387	N			120775	N			26539	N
729993	N			5471	N			729799	N			399851	N			692198	N
54469	N			151648	N			401262	N			158257	N			343406	N
11180	N			83592	N			80343	N			645402	N			79473	N
378950	N			479	N			729739	N			90355	N			222236	N
57147	N			149013	N			64600	N			64087	N			10585	N
613212	N			643790	N			80724	N			30827	N			100132495	N
2169	N			6400	N			595099	N			8819	N			55971	N
728710	N			845	N			79544	N			28673	N			54842	N
79930	N			51529	N			10791	N			2863	N			100128560	N
338870	N			221927	N			85371	N			1509	N			9261	N
100289143	N			7079	N			55701	N			1580	N			5429	N
644316	N			26574	N			83998	N			100271039	N			652493	N
170541	N			7262	N			572558	N			166793	N			84193	N
22844	N			51761	N			143941	N			22955	N			285147	N
26538	N			28973	N			440044	N			56242	N			145258	N
6098	N			64789	N			2787	N			360219	N			149047	N
64579	N			81031	N			2160	N			203547	N			152742	N
55526	N			10234	N			7195	N			10349	N			2423	N
60467	N			3141	N			5506	N			100131997	N			653650	N
8544	N			56110	N			5274	N			79109	N			29933	N
280	N			8445	N			56666	N			100130386	N			4915	N
55009	N			554174	N			9191	N			8566	N			219854	N
3605	N			79666	N			6373	N			10437	N			388531	N
100289361	N			7727	N			399697	N			26775	N			158293	N
100288511	N			83530	N			100131067	N			91689	N			64098	N
51263	N			8078	N			3799	N			1519	N			100134361	N
55786	N			84771	N			399491	N			128817	N			29920	N
401285	N			405753	N			57663	N			372	N			51700	N
374918	N			2212	N			80336	N			128876	N			3549	N
23093	N			151871	N			196541	N			84647	N			10668	N
126272	N			5031	N			326269	N			337985	N			84952	N
645090	N			10011	N			4837	N			2534	N			574089	N
387090	N			6883	N			55074	N			5617	N			728875	N
645345	N			729041	N			8861	N			28793	N			9068	N
57007	N			441899	N			7464	N			93436	N			7520	N
145858	N			439951	N			3866	N			155370	N			100289238	N
8266	N			386757	N			6275	N			26099	N			201175	N
728992	N			23527	N			100313841	N			387680	N			1134	N
5154	N			642502	N			724102	N			112611	N			11186	N
4584	N			200008	N			54044	N			121665	N			100009676	N
100128262	N			55672	N			1993	N			100131035	N			8416	N
84976	N			23770	N			389756	N			80224	N			84467	N
442194	N			56143	N			100302146	N			400957	N			10473	N
55086	N			8187	N			129684	N			57706	N			100288511	N
653149	N			401994	N			3588	N			83957	N			388931	N
163259	N			100131316	N			8440	N			79705	N			444882	N
5093	N			221272	N			152189	N			119467	N			1850	N
85390	N			10263	N			10867	N			149643	N			728931	N
23371	N			7919	N			58480	N			9923	N			143678	N
84948	N			375449	N			55867	N			441086	N			652607	N
23120	N			728299	N			23138	N			246721	N			9162	N
7325	N			400892	N			22937	N			4775	N			60598	N
91156	N			439938	N			388077	N			100129500	N			6432	N
81555	N			10808	N			55659	N			196403	N			5892	N
100128054	N			282679	N			441086	N			160897	N			391107	N
10926	N			8880	N			644101	N			151877	N			649458	N
5264	N			23643	N			5498	N			54953	N			5778	N
121129	N			51226	N			1362	N			5411	N			55671	N
55709	N			387553	N			8904	N			151579	N			8701	N
283314	N			9254	N			126410	N			5382	N			125931	N
347402	N			10598	N			1404	N			100271835	N			10896	N
51291	N			4772	N			84677	N			11234	N			23558	N
220972	N			2538	N			645811	N			399975	N			100302401	N
8447	N			84765	N			643180	N			23158	N			116444	N
100128843	N			283682	N			401504	N			85379	N			84700	N
84138	N			60401	N			84265	N			474384	N			10904	N
100271176	N			100271394	N			1951	N			122830	N			196374	N
100216546	N			390155	N			9858	N			100130800	N			84141	N
7733	N			63875	N			8913	N			147645	N			10613	N
587	N			644794	N			677825	N			11047	N			151507	N
414245	N			91607	N			144245	N			9398	N			100288781	N
114905	N			84070	N			10516	N			442867	N			100271512	N
4824	N			79960	N			730139	N			2903	N			1840	N
283738	N			7879	N			94104	N			170302	N			9595	N
55751	N			9581	N			100133204	N			406987	N			55167	N
23415	N			7222	N			284186	N			642757	N			2397	N
100129413	N			440145	N			2428	N			2693	N			100133207	N
727956	N			55596	N			100337590	N			23769	N			27301	N
54749	N			79668	N			51053	N			100271512	N			56953	N
100286979	N			389177	N			94030	N			50808	N			254013	N
407046	N			100287880	N			10667	N			79782	N			283450	N
440603	N			5875	N			100126326	N			25806	N			161142	N
100288728	N			57051	N			1946	N			403313	N			200810	N
1445	N			79901	N			7106	N			388007	N			2532	N
389672	N			100128998	N			51294	N			57216	N			23761	N
116	N			4030	N			79723	N			145864	N			11278	N
145553	N			7326	N			90411	N			114599	N			341511	N
222611	N			90390	N			955	N			1121	N			79339	N
10084	N			51552	N			6453	N			642987	N			3120	N
85459	N			4744	N			5342	N			140902	N			56033	N
100189323	N			349633	N			10184	N			2993	N			728088	N
28951	N			346329	N			386665	N			10267	N			55863	N
414301	N			1629	N			403257	N			55909	N			401508	N
647174	N			22880	N			222967	N			136288	N			25832	N
100189446	N			80035	N			93492	N			3476	N			283111	N
387787	N			55256	N			168544	N			51335	N			159371	N
401667	N			4253	N			29085	N			57720	N			645175	N
646457	N			6198	N			343702	N			2103	N			54075	N
10095	N			9833	N			100499171	N			5284	N			54759	N
22907	N			29903	N			23516	N			128977	N			10171	N
56905	N			29797	N			400662	N			100129459	N			352999	N
10385	N			4276	N			26824	N			5966	N			5505	N
728373	N			728098	N			100294023	N			28411	N			619556	N
63932	N			6310	N			9520	N			84987	N			25794	N
10039	N			50859	N			203107	N			1174	N			51363	N
100132062	N			4650	N			9515	N			729944	N			135228	N
65094	N			390421	N			10362	N			5104	N			401399	N
50853	N			54932	N			10352	N			414061	N			84996	N
1384	N			645001	N			375940	N			117155	N			22996	N
23420	N			55732	N			100129027	N			100313905	N			170384	N
83786	N			64939	N			267004	N			3660	N			29088	N
29902	N			10042	N			5956	N			10816	N			128439	N
347735	N			3227	N			11022	N			728190	N			10614	N
283229	N			653702	N			79717	N			90121	N			340547	N
136242	N			440387	N			100289361	N			85291	N			5791	N
81691	N			64949	N			1908	N			51691	N			84189	N
9450	N			26122	N			100132167	N			64776	N			27291	N
100302182	N			153918	N			692225	N			387751	N			7867	N
91452	N			151171	N			442204	N			339366	N			2628	N
27321	N			79921	N			653650	N			25976	N			149992	N
3080	N			728450	N			7405	N			160335	N			29103	N
390190	N			644285	N			83538	N			442227	N			283160	N
8836	N			10159	N			402191	N			170960	N			286826	N
26271	N			221545	N			5934	N			54769	N			10954	N
727684	N			200523	N			399980	N			147138	N			390637	N
115861	N			140735	N			339123	N			81892	N			7776	N
100131262	N			646347	N			9482	N			653048	N			57159	N
8193	N			10809	N			440590	N			391819	N			55775	N
5343	N			100131825	N			58533	N			65243	N			55191	N
100287415	N			119369	N			124808	N			100132917	N			2328	N
100288177	N			100271215	N			83742	N			147172	N			677825	N
100033814	N			84191	N			29089	N			10842	N			9401	N
341511	N			64116	N			733	N			23190	N			729530	N
100131508	N			7922	N			84343	N			280655	N			23113	N
643236	N			100271098	N			100129033	N			57721	N			57047	N
26038	N			4783	N			57003	N			147658	N			148423	N
161753	N			150726	N			338773	N			100270917	N			114182	N
51564	N			59353	N			353141	N			2492	N			55815	N
10435	N			10507	N			114822	N			80823	N			503643	N
10945	N			392391	N			3709	N			645998	N			139189	N
122809	N			27069	N			64506	N			51296	N			100124700	N
9128	N			54458	N			92421	N			120776	N			9551	N
3476	N			4091	N			339799	N			89919	N			64084	N
56964	N			284898	N			55316	N			6082	N			3003	N
22987	N			503640	N			4288	N			1965	N			57554	N
642852	N			83733	N			100130938	N			28457	N			10666	N
283116	N			399884	N			160298	N			84830	N			100505591	N
148696	N			7415	N			7979	N			83639	N			64431	N
100289319	N			27151	N			670	N			4603	N			100130920	N
400604	N			56169	N			84210	N			6541	N			5837	N
23379	N			152578	N			340481	N			390035	N			4490	N
388564	N			493860	N			340390	N			1525	N			337968	N
7862	N			64149	N			28425	N			80059	N			7844	N
5201	N			390436	N			727851	N			63897	N			6416	N
57654	N			55745	N			388165	N			55049	N			1418	N
10911	N			126370	N			7508	N			79187	N			170506	N
100189313	N			100271082	N			4015	N			100130799	N			1193	N
100033822	N			55346	N			643749	N			90809	N			284467	N
23547	N			100129852	N			10895	N			606495	N			55668	N
729574	N			29991	N			100129223	N			51306	N			3559	N
23521	N			253039	N			284004	N			8000	N			284827	N
1109	N			23475	N			85289	N			26353	N			84529	N
654346	N			6846	N			92675	N			26811	N			50624	N
28620	N			100130029	N			27198	N			26784	N			347088	N
1938	N			9260	N			8350	N			64129	N			9326	N
28815	N			119687	N			3853	N			285857	N			89890	N
83440	N			1532	N			266722	N			60598	N			346528	N
100288536	N			6343	N			26530	N			11275	N			55435	N
100131041	N			9842	N			50507	N			79903	N			5625	N
8566	N			2483	N			5777	N			100289287	N			3078	N
4626	N			2919	N			23732	N			81789	N			25787	N
51616	N			94134	N			8653	N			92106	N			23216	N
286257	N			89778	N			399819	N			442006	N			51750	N
55030	N			9970	N			339451	N			28939	N			100129094	N
401637	N			29899	N			57038	N			100127889	N			100529251	N
80320	N			3980	N			200894	N			60626	N			55536	N
10499	N			27098	N			339290	N			466	N			152789	N
10210	N			100128124	N			84085	N			57704	N			80097	N
138804	N			4222	N			161582	N			401634	N			347549	N
134391	N			727905	N			442075	N			425054	N			2941	N
131034	N			170504	N			84672	N			79893	N			346525	N
26822	N			6376	N			7200	N			56922	N			65250	N
100271338	N			284565	N			9620	N			115110	N			1258	N
100133284	N			80833	N			26127	N			11005	N			9425	N
85456	N			3949	N			6845	N			387841	N			2232	N
80114	N			23383	N			56130	N			319100	N			552	N
57418	N			10835	N			116092	N			4663	N			90338	N
54106	N			57716	N			11164	N			143879	N			349075	N
160065	N			100271276	N			10993	N			150527	N			8643	N
10635	N			10671	N			641339	N			401137	N			11073	N
139818	N			4695	N			5867	N			221927	N			157378	N
347732	N			119692	N			286514	N			1601	N			80019	N
25874	N			92181	N			27023	N			284632	N			26059	N
390	N			400662	N			80011	N			728712	N			50636	N
116444	N			124739	N			146880	N			654429	N			414919	N
2488	N			64108	N			221262	N			7597	N			405753	N
6918	N			10018	N			285878	N			440117	N			360171	N
154807	N			6388	N			440918	N			6563	N			51206	N
80832	N			375056	N			254958	N			22870	N			28461	N
51633	N			100130097	N			285346	N			27202	N			100129258	N
317701	N			51070	N			79867	N			9097	N			93164	N
2473	N			6119	N			442245	N			79415	N			161882	N
116937	N			390502	N			85027	N			9701	N			653702	N
100379300	N			100130249	N			219954	N			148581	N			4864	N
92960	N			401220	N			6792	N			63036	N			146862	N
1462	N			3268	N			478	N			9074	N			550631	N
649458	N			388533	N			10158	N			23530	N			8392	N
90427	N			6879	N			55213	N			650638	N			8854	N
100130101	N			7620	N			9219	N			10008	N			114928	N
400654	N			100129890	N			55054	N			255926	N			728290	N
91133	N			649873	N			728813	N			643977	N			55646	N
994	N			100310785	N			7157	N			257313	N			440138	N
276	N			81553	N			100033395	N			83658	N			51481	N
653489	N			7317	N			100009676	N			84616	N			2813	N
23231	N			7352	N			164118	N			49860	N			389827	N
57546	N			154881	N			148109	N			9828	N			197003	N
145663	N			7923	N			56852	N			187	N			79897	N
147804	N			100130134	N			60343	N			133923	N			252949	N
5881	N			5414	N			23263	N			998	N			4154	N
79685	N			283440	N			283131	N			7135	N			10587	N
94081	N			100131077	N			3786	N			151195	N			2571	N
64816	N			91452	N			643736	N			147727	N			100313859	N
100287110	N			7005	N			121130	N			246705	N			28830	N
389257	N			140609	N			26470	N			284836	N			442271	N
11086	N			7481	N			11086	N			100133042	N			26238	N
400752	N			57554	N			147646	N			25946	N			133874	N
219965	N			5442	N			1471	N			5950	N			171416	N
23241	N			57048	N			401113	N			100131993	N			100302190	N
655	N			100270972	N			54507	N			10487	N			285178	N
359710	N			79798	N			83695	N			57538	N			3550	N
26263	N			9399	N			285431	N			253639	N			652972	N
8933	N			5868	N			6897	N			84298	N			80318	N
10979	N			644390	N			121227	N			619553	N			283373	N
2346	N			93653	N			677772	N			10981	N			1996	N
57679	N			3269	N			90809	N			100191040	N			205860	N
6147	N			56005	N			166929	N			100131434	N			23144	N
29086	N			28389	N			5175	N			8391	N			29894	N
51166	N			647476	N			79852	N			79156	N			100128582	N
162632	N			81931	N			138241	N			642361	N			60484	N
23363	N			26786	N			7726	N			64783	N			376497	N
652231	N			57586	N			56952	N			389616	N			4905	N
7621	N			7041	N			116154	N			7780	N			54860	N
3109	N			644844	N			57731	N			54847	N			6305	N
51444	N			5660	N			652147	N			730236	N			170503	N
100287569	N			147658	N			5803	N			100286938	N			10112	N
1101	N			399827	N			220416	N			100128958	N			79894	N
22898	N			55361	N			8512	N			23581	N			100131112	N
1624	N			285778	N			100271381	N			5067	N			5454	N
23221	N			142685	N			115795	N			152756	N			11086	N
2165	N			57522	N			1968	N			146723	N			353135	N
54832	N			286528	N			79836	N			9918	N			55281	N
133396	N			2068	N			7190	N			283149	N			100131890	N
56267	N			8356	N			63875	N			260293	N			85285	N
283357	N			150353	N			165140	N			55765	N			5480	N
6133	N			2537	N			9333	N			441056	N			162387	N
1939	N			90362	N			8463	N			100288781	N			2843	N
440695	N			3092	N			4695	N			406884	N			27295	N
811	N			8687	N			7276	N			29995	N			6502	N
57135	N			1277	N			984	N			653192	N			3920	N
283471	N			114799	N			10887	N			100132741	N			91775	N
30849	N			10675	N			644456	N			164592	N			23219	N
9751	N			197196	N			1741	N			113	N			1990	N
310	N			5195	N			54839	N			283373	N			9212	N
645441	N			337975	N			8227	N			55508	N			56106	N
81832	N			100292959	N			4992	N			64928	N			8516	N
100271840	N			100312822	N			283440	N			51559	N			116113	N
26541	N			100132609	N			100271399	N			3613	N			100129894	N
7534	N			3466	N			2908	N			440517	N			29092	N
392360	N			26960	N			715	N			100288170	N			11191	N
642946	N			64285	N			1915	N			51751	N			353142	N
128989	N			471	N			400680	N			57481	N			219447	N
8321	N			29953	N			6296	N			360	N			1288	N
1893	N			112858	N			29924	N			100131047	N			84679	N
23603	N			79789	N			26838	N			6295	N			3038	N
93979	N			148103	N			54534	N			362	N			6959	N
84267	N			84627	N			54474	N			126298	N			140879	N
26687	N			3824	N			79830	N			5792	N			55662	N
170575	N			256979	N			255783	N			165721	N			339390	N
84225	N			1366	N			8526	N			545	N			55731	N
6125	N			26789	N			336	N			26959	N			79733	N
651250	N			50807	N			388946	N			166979	N			5144	N
29089	N			387066	N			401021	N			145376	N			641518	N
79075	N			400794	N			3483	N			57534	N			100170229	N
9557	N			84263	N			8892	N			2549	N			9145	N
2491	N			50650	N			3720	N			347422	N			466	N
529	N			140850	N			3750	N			6647	N			440452	N
219990	N			259240	N			342	N			56271	N			193629	N
55284	N			25812	N			140769	N			8681	N			64856	N
729175	N			56158	N			65268	N			653	N			439996	N
283450	N			4659	N			219938	N			1379	N			54081	N
100303453	N			22906	N			55295	N			23499	N			283576	N
2466	N			23160	N			728358	N			6374	N			8554	N
7106	N			2619	N			259240	N			150864	N			100288485	N
8332	N			474358	N			23627	N			56339	N			121278	N
11216	N			7067	N			100131509	N			79895	N			196047	N
246182	N			26269	N			441520	N			4884	N			79724	N
729621	N			254050	N			83987	N			2128	N			653394	N
81623	N			219473	N			9604	N			5160	N			729088	N
1634	N			65989	N			339166	N			81	N			5319	N
100130613	N			3290	N			2050	N			4600	N			730755	N
79809	N			645877	N			284532	N			651746	N			8338	N
259282	N			1991	N			4082	N			4939	N			26160	N
29969	N			677816	N			79719	N			284403	N			344758	N
219438	N			442211	N			11222	N			51397	N			90332	N
1538	N			2857	N			55872	N			57050	N			342372	N
100270680	N			84503	N			7216	N			285628	N			319143	N
51226	N			4185	N			55294	N			3831	N			169200	N
401166	N			7196	N			22901	N			728158	N			2028	N
1081	N			246176	N			4689	N			8927	N			7106	N
1997	N			401262	N			1186	N			386681	N			83416	N
81031	N			57558	N			4803	N			767606	N			7871	N
3096	N			3491	N			100131792	N			10885	N			914	N
3785	N			400818	N			51194	N			222545	N			343173	N
285419	N			150678	N			50512	N			441931	N			143471	N
9513	N			133957	N			84726	N			84148	N			6565	N
23005	N			100129098	N			401992	N			644333	N			9701	N
9609	N			140699	N			399804	N			6667	N			5914	N
257169	N			24145	N			4168	N			94015	N			28825	N
100189217	N			57037	N			90271	N			5753	N			3129	N
51056	N			11346	N			284513	N			64102	N			1008	N
100271842	N			5468	N			126208	N			79990	N			2399	N
100289017	N			144766	N			317649	N			728868	N			388523	N
58491	N			1615	N			3316	N			100129930	N			92129	N
9777	N			1429	N			22859	N			79003	N			1833	N
50834	N			64926	N			645682	N			147965	N			117531	N
1947	N			26268	N			129563	N			11223	N			100131943	N
728111	N			100170226	N			79411	N			6698	N			100128077	N
3013	N			84315	N			388719	N			57533	N			7297	N
100130920	N			54988	N			91966	N			432	N			246318	N
138199	N			8022	N			84719	N			390038	N			125228	N
23253	N			84879	N			283576	N			10253	N			64073	N
10611	N			404203	N			153910	N			56302	N			10588	N
100131141	N			4013	N			699	N			2953	N			100506250	N
728410	N			10430	N			729800	N			25901	N			8795	N
100133286	N			129868	N			100130391	N			5972	N			2030	N
847	N			57555	N			80381	N			85360	N			117247	N
643854	N			441208	N			140688	N			3815	N			150372	N
84858	N			57060	N			55650	N			399670	N			10427	N
23509	N			85295	N			7414	N			100134498	N			5620	N
338797	N			401303	N			390598	N			150678	N			58525	N
728716	N			283713	N			6555	N			100131897	N			100526760	N
131149	N			55168	N			54905	N			60467	N			340460	N
57687	N			400793	N			647215	N			770	N			100505385	N
26045	N			643783	N			89978	N			6721	N			100128637	N
140870	N			57602	N			10748	N			3595	N			3312	N
28983	N			27304	N			50964	N			3694	N			10038	N
100499177	N			6143	N			28781	N			100131733	N			5635	N
342426	N			2057	N			57798	N			124739	N			145788	N
355	N			341116	N			100505818	N			23171	N			29929	N
4311	N			55812	N			221272	N			3430	N			343477	N
401612	N			100288443	N			283701	N			342865	N			7771	N
342541	N			100313895	N			92017	N			441067	N			170302	N
931	N			5727	N			51700	N			81621	N			55356	N
728938	N			6744	N			143384	N			1496	N			23521	N
401994	N			5428	N			57589	N			55064	N			1795	N
83448	N			25917	N			10411	N			2997	N			2266	N
26065	N			387895	N			139378	N			149194	N			64150	N
25897	N			642648	N			55809	N			100129581	N			138881	N
604	N			3151	N			100128430	N			54715	N			389197	N
340017	N			349334	N			64100	N			54949	N			728627	N
58478	N			1796	N			9976	N			121053	N			91663	N
11255	N			4729	N			153328	N			56955	N			100130436	N
4356	N			100132365	N			94059	N			28665	N			346329	N
55062	N			29761	N			118442	N			55001	N			55968	N
100506310	N			100131691	N			84933	N			833	N			6792	N
7712	N			1952	N			79741	N			51715	N			439916	N
100133130	N			9232	N			2054	N			343472	N			100271313	N
643837	N			93185	N			93190	N			5901	N			1810	N
7623	N			124925	N			377	N			146849	N			138009	N
11160	N			84133	N			6445	N			5053	N			23514	N
92922	N			3145	N			767558	N			9381	N			5604	N
254359	N			372	N			439914	N			23397	N			342892	N
29851	N			1040	N			8343	N			147923	N			4330	N
79295	N			831	N			203413	N			79424	N			778	N
221357	N			200197	N			49855	N			54431	N			84148	N
6772	N			51247	N			28793	N			442242	N			5917	N
27090	N			10078	N			401667	N			84277	N			55238	N
9697	N			134553	N			613037	N			390431	N			127068	N
79931	N			5172	N			3400	N			170622	N			55515	N
494551	N			81570	N			55856	N			256714	N			284069	N
8660	N			84871	N			197370	N			256076	N			7123	N
54916	N			23024	N			149157	N			51032	N			388962	N
79730	N			26793	N			160824	N			727736	N			7984	N
440863	N			161247	N			221424	N			7913	N			79712	N
645694	N			22849	N			6387	N			50840	N			221409	N
10626	N			79961	N			100462880	N			375607	N			57674	N
53393	N			645345	N			152078	N			79870	N			57567	N
3588	N			57139	N			9260	N			51247	N			283011	N
7879	N			347509	N			54518	N			9790	N			100289045	N
646484	N			6910	N			92840	N			57519	N			284751	N
54482	N			131	N			3785	N			646034	N			91408	N
2425	N			10205	N			100128682	N			2199	N			1235	N
148	N			100131754	N			2968	N			10095	N			221060	N
2082	N			4553	N			286102	N			56061	N			100270870	N
652968	N			350383	N			3164	N			642569	N			115286	N
4678	N			4201	N			4233	N			1503	N			400706	N
339327	N			100033438	N			22822	N			160857	N			56924	N
793	N			83746	N			23646	N			401563	N			23574	N
152579	N			285147	N			54665	N			388015	N			4760	N
23024	N			2165	N			286676	N			2867	N			27147	N
25855	N			7042	N			56128	N			642843	N			100132161	N
9100	N			11335	N			83955	N			55090	N			9978	N
1854	N			4891	N			8994	N			124961	N			54788	N
2587	N			58487	N			51751	N			54082	N			126205	N
100128770	N			100147773	N			11314	N			51652	N			403239	N
646976	N			284110	N			374860	N			3795	N			100288765	N
57678	N			55118	N			100134041	N			100132593	N			646164	N
23173	N			1045	N			51655	N			2989	N			26273	N
646480	N			440149	N			55165	N			5676	N			5701	N
79370	N			349565	N			4140	N			6904	N			100142659	N
128061	N			10391	N			6473	N			169841	N			10069	N
3137	N			5961	N			2491	N			400406	N			160851	N
644414	N			402679	N			5937	N			441282	N			400156	N
643596	N			80758	N			256892	N			22835	N			79792	N
57828	N			81442	N			8237	N			6280	N			360203	N
100131264	N			25900	N			23767	N			339829	N			23175	N
9947	N			7798	N			79070	N			100133985	N			346517	N
2245	N			65987	N			401152	N			400013	N			114898	N
26190	N			5790	N			90925	N			54331	N			79156	N
3444	N			284099	N			440063	N			55711	N			100128477	N
100126791	N			100271208	N			5358	N			7746	N			120237	N
57456	N			6726	N			9699	N			10782	N			282996	N
65258	N			79667	N			57464	N			23089	N			84285	N
22823	N			92421	N			3783	N			441150	N			7534	N
81228	N			100130987	N			2263	N			7343	N			100506557	N
494558	N			2139	N			728410	N			5577	N			25784	N
401218	N			56142	N			125058	N			23042	N			389903	N
2215	N			9172	N			388610	N			64396	N			3316	N
84664	N			727915	N			440149	N			80344	N			64215	N
23555	N			79651	N			5228	N			158160	N			221074	N
100528020	N			84365	N			100132037	N			154141	N			100130745	N
9919	N			1573	N			23008	N			200772	N			775	N
140828	N			388381	N			163778	N			619565	N			347051	N
54939	N			138948	N			64768	N			100287680	N			730952	N
8797	N			346653	N			81558	N			100287628	N			2987	N
286183	N			100128071	N			64750	N			319	N			255798	N
54822	N			652215	N			284454	N			442197	N			55679	N
84419	N			124923	N			147872	N			673	N			342371	N
2694	N			100130725	N			51503	N			28346	N			347689	N
4363	N			1874	N			10663	N			5651	N			728054	N
55596	N			65108	N			9900	N			2764	N			140768	N
441818	N			4775	N			10243	N			100131781	N			55203	N
26957	N			28411	N			2941	N			100131089	N			4588	N
4185	N			100287399	N			85453	N			401286	N			541468	N
7468	N			2015	N			8968	N			170692	N			2394	N
653121	N			1358	N			100289350	N			148523	N			960	N
57060	N			245940	N			7534	N			399821	N			10900	N
729458	N			664722	N			10892	N			440570	N			6918	N
440456	N			2354	N			286512	N			55536	N			78998	N
344558	N			11314	N			504190	N			22889	N			6958	N
285547	N			11030	N			8925	N			729057	N			391092	N
10280	N			730159	N			408263	N			100310840	N			10128	N
29104	N			653110	N			100288897	N			84219	N			117178	N
100302115	N			57478	N			79981	N			140846	N			10519	N
1617	N			151477	N			10841	N			572558	N			2161	N
2209	N			55161	N			91653	N			390212	N			2828	N
2893	N			100302282	N			6726	N			196549	N			53938	N
92181	N			859	N			10622	N			166348	N			2488	N
7360	N			646424	N			9748	N			4498	N			27184	N
6702	N			9278	N			163071	N			4917	N			286009	N
11135	N			50511	N			150365	N			100498859	N			6494	N
2983	N			343450	N			10332	N			25981	N			3042	N
7414	N			6298	N			259295	N			9597	N			113026	N
391257	N			140685	N			1129	N			374393	N			201625	N
128553	N			677838	N			9358	N			92597	N			54535	N
677837	N			92703	N			85014	N			729298	N			222553	N
100130322	N			6520	N			283585	N			114879	N			5293	N
147949	N			84265	N			90324	N			55666	N			8533	N
130560	N			9910	N			157562	N			140456	N			9469	N
126536	N			643803	N			3669	N			114908	N			26039	N
9158	N			51402	N			10474	N			7763	N			729630	N
63916	N			6862	N			23002	N			57521	N			6541	N
8427	N			286109	N			65997	N			7059	N			28834	N
27160	N			1409	N			117196	N			100189406	N			50631	N
378951	N			728655	N			50944	N			93107	N			442232	N
10486	N			9817	N			114804	N			653226	N			10272	N
221060	N			729096	N			85373	N			100130609	N			25804	N
5447	N			346525	N			100286937	N			2788	N			348262	N
100290144	N			100129503	N			6342	N			100292328	N			5420	N
5566	N			57604	N			375307	N			100188945	N			1730	N
100133205	N			226	N			55561	N			2574	N			100129461	N
117245	N			140883	N			387680	N			60592	N			644451	N
118490	N			167826	N			100130197	N			58513	N			3227	N
63901	N			253725	N			442325	N			7188	N			643965	N
100101267	N			55798	N			3475	N			805	N			79188	N
55998	N			9412	N			151531	N			26658	N			5489	N
440525	N			26164	N			114899	N			1973	N			2967	N
4600	N			27340	N			158427	N			79012	N			84190	N
5232	N			3176	N			79912	N			81577	N			25809	N
10949	N			401264	N			728269	N			5412	N			404093	N
55738	N			399668	N			100130548	N			28639	N			641638	N
442319	N			9231	N			8233	N			100216001	N			266553	N
8074	N			115361	N			128790	N			387273	N			135152	N
932	N			100129518	N			642929	N			646433	N			79850	N
1517	N			692075	N			5395	N			139170	N			121498	N
100313830	N			125919	N			51298	N			728689	N			154790	N
91151	N			1977	N			10476	N			100130211	N			246329	N
83954	N			285613	N			114990	N			390637	N			646999	N
2538	N			2045	N			79090	N			8366	N			100129724	N
64072	N			145814	N			388076	N			79643	N			1617	N
55656	N			392517	N			5104	N			728365	N			353164	N
5325	N			1497	N			200317	N			54480	N			100422200	N
63899	N			60358	N			57480	N			121355	N			153129	N
201191	N			646982	N			390213	N			730187	N			93655	N
90480	N			147	N			145270	N			654816	N			6870	N
55747	N			7277	N			57670	N			26032	N			84187	N
158	N			196500	N			83658	N			192670	N			3204	N
51378	N			116938	N			147166	N			245936	N			10123	N
155061	N			400555	N			648149	N			3981	N			1551	N
154790	N			9961	N			100287613	N			114960	N			221823	N
4250	N			4647	N			100462799	N			56001	N			29889	N
389362	N			5803	N			7301	N			400629	N			554223	N
64746	N			256006	N			10004	N			23272	N			9922	N
340206	N			100240713	N			100133171	N			285987	N			127943	N
6095	N			10458	N			6976	N			5571	N			687	N
344320	N			1775	N			378819	N			6834	N			6341	N
2873	N			143666	N			334	N			54328	N			83550	N
653548	N			100271020	N			3324	N			27069	N			1434	N
100126327	N			84707	N			91179	N			92249	N			652799	N
4055	N			220001	N			7543	N			6001	N			339834	N
768239	N			360001	N			153241	N			64110	N			1639	N
9352	N			23061	N			284898	N			63926	N			1290	N
51337	N			23350	N			353274	N			284124	N			123263	N
54442	N			8405	N			196335	N			7718	N			7335	N
80168	N			149401	N			143187	N			8852	N			5138	N
100189532	N			503543	N			51742	N			55779	N			7518	N
400099	N			283025	N			378706	N			92799	N			645332	N
100131785	N			401109	N			391026	N			118881	N			401166	N
85413	N			128308	N			9503	N			246269	N			142680	N
91056	N			5924	N			7024	N			353288	N			90874	N
256130	N			9807	N			400619	N			79465	N			9466	N
[truncated: 608 more rows]
